# Supplementary material for: The influence of age, gender and pharmacogenetic profiles on the perspective on medicines in the German EMPAR study
Source: PLoS One. 2024 Oct 10;19(10):e0311267. doi: 10.1371/journal.pone.0311267 (PMC11466409; doi:10.1371/journal.pone.0311267)
Supplement: S6 Table — (XLSX) [file pone.0311267.s006.xlsx]

## Sheet: Data
ID	Collective	Education	Gender	Age	CYP2C19	CYP2C9	CYP2D6	Overall_Overuse	Overall_Harm	Overall_Bene	Overall_Sens	Overall_Nat	GeneSum	Overuse1	Overuse5	Overuse11	Overuse12	Harm2	Harm4	Harm8	Harm9	Benefit3	Benefit6	Benefit7	Benefit10	Sensitivity13	Sensitivity14	Sensitivity15	Sensitivity16	Natural18	Natural19	Natural20	mutations
Sample_0001	AntiCoag		M	63	IM		IM	12	9	13	6	10	4	2	2	3	5	3	2	2	2	4	4	1	4	2	2	1	1	3	3	4	3
Sample_0002	AntiCoag		W	80		IM	IM	15	13	16	13	10	5	4	3	4	4	4	3	4	2	3	4	5	4	3	3	3	4	3	3	4	3
Sample_0003	AntiCoag	3	M	55		IM	IM	19	10	16	18	12	4	4	5	5	5	2	4	2	2	4	4	4	4	5	4	5	4	5	3	4	2
Sample_0004	AntiCoag		W	70			IM	16	9	15	10	11	5	4	3	4	5	2	3	2	2	4	4	2	5	4	2	2	2	5	3	3	1
Sample_0005	AntiCoag		W	79	IM			13	11	14	9	12	5	3	4	3	3	4	3	2	2	4	4	2	4	2	2	3	2	4	4	4	1
Sample_0006	AntiCoag		M	79	IM		IM	13	11	15	8	9	4	3	3	3	4	3	3	3	2	4	4	3	4	2	2	2	2	3	3	3	3
Sample_0007	AntiCoag		M	78	IM		IM	12	11	12	9	9	4	2	3	3	4	3	3	3	2	4	3	2	3	2	2	3	2	3	3	3	2
Sample_0008	AntiCoag		M	64			IM	9	7	17	7	8	2	2	1	3	3	2	1	2	2	4	4	4	5	2	2	2	1	2	2	4	2
Sample_0009	AntiCoag		M	75		IM		11	6	15	9	7	3	2	3	3	3	1	1	2	2	4	4	3	4	2	2	3	2	3	2	2	2
Sample_0010	AntiCoag		W	76		IM	IM	14	11	12	14	10	4	4	2	4	4	4	3	2	2	5	2	3	2	3	3	4	4	3	3	4	1
Sample_0011	AntiCoag		M	66	IM			14	10	15	14	11	4	3	3	4	4	2	3	3	2	4	3	4	4	4	3	4	3	4	3	4	1
Sample_0012	AntiCoag		W	64		IM		16	12	16	12	11	4	4	4	4	4	3	2	5	2	4	4	4	4	3	3	4	2	5	3	3	1
Sample_0013	AntiCoag		W	83			IM	13	11	15	14	11	4	2	3	4	4	3	3	3	2	4	4	3	4	4	3	4	3	4	3	4	1
Sample_0014	AntiCoag		W	62			IM	7	7	17	11	7	5	2	1	2	2	1	2	2	2	5	4	3	5	4	3	2	2	2	2	3	0
Sample_0015	AntiCoag		M	78	IM			11	7	7	8	9	4	3	2	3	3	1	3	2	1	1	2	3	1	3	3	1	1	3	3	3	1
Sample_0016	AntiCoag		M	73	IM			11	10	16	8	8	4	2	2	3	4	4	2	2	2	4	4	4	4	2	2	2	2	2	2	4	3
Sample_0017	AntiCoag		M	71			IM	11	10	17	9	9	3	2	3	3	3	3	2	3	2	5	4	3	5	2	3	2	2	3	3	3	1
Sample_0018	AntiCoag		M	73			IM	13	11	14	12	10	5	3	3	3	4	2	3	3	3	4	4	2	4	3	3	4	2	3	3	4	1
Sample_0019	AntiCoag		M	64		PM	IM	15	8	15	8	10	4	4	3	4	4	2	2	2	2	4	4	3	4	2	2	2	2	3	3	4	1
Sample_0020	AntiCoag		M	76		PM	IM	12	9	16	7	9	4	3	3	2	4	2	3	2	2	4	4	4	4	3	2	1	1	2	3	4	1
Sample_0021	AntiCoag	4	M	53		IM	PM	13	7	15	9	5	5	3	2	4	4	2	1	2	2	5	4	2	4	2	3	2	2	1	1	3	4
Sample_0022	AntiCoag		M	63		IM	IM	13	8	14	8	6	5	4	1	3	5	2	2	2	2	5	2	3	4	2	2	2	2	2	2	2	2
Sample_0023	AntiCoag		M	85	IM	IM		12	12	15	16	11	5	2	2	3	5	4	3	3	2	4	4	3	4	5	4	3	4	4	3	4	3
Sample_0024	AntiCoag		M	69		IM	PM	12	6	16	8	3	5	3	3	3	3	1	3	1	1	1	5	5	5	2	1	4	1	1	1	1	3
Sample_0025	AntiCoag		M	80	IM			14	8	17	12	9	5	2	3	4	5	2	3	2	1	5	4	3	5	4	3	2	3	3	3	3	3
Sample_0026	AntiCoag		M	71	IM			14	11	16	8	7	2	4	3	4	3	3	3	3	2	4	4	3	5	2	2	2	2	2	2	3	2
Sample_0027	AntiCoag	3	M	58			UM	16	9	16	8	10	4	4	4	4	4	3	2	2	2	4	4	4	4	2	2	2	2	3	3	4	2
Sample_0028	AntiCoag	4	M	60			IM	11	10	13	8	9	1	4	2	2	3	2	2	4	2	4	4	3	2	2	2	2	2	3	2	4	1
Sample_0029	AntiCoag		M	79	UM		PM	10	7	13	9	8	2	2	2	3	3	1	2	2	2	2	4	3	4	2	3	2	2	4	2	2	2
Sample_0030	AntiCoag		W	73		IM		14	9	17	12	9	4	4	2	4	4	3	2	2	2	5	4	3	5	4	2	4	2	3	2	4	3
Sample_0031	AntiCoag		M	78		IM	IM	9	6	16	8	6	5	2	2	2	3	1	2	2	1	5	5	1	5	2	2	2	2	99	2	4	2
Sample_0032	AntiCoag		M	75		IM	IM	15	11	16	11	11	4	4	3	4	4	4	2	3	2	4	4	4	4	2	3	4	2	4	3	4	2
Sample_0033	AntiCoag		W	73		IM		15	8	17	16	10	4	4	3	3	5	2	2	2	2	4	4	4	5	5	3	5	3	4	3	3	3
Sample_0034	AntiCoag		W	71		IM		8	8	16	8	9	4	2	2	2	2	2	2	2	2	4	4	4	4	2	2	2	2	3	3	3	4
Sample_0035	AntiCoag		M	73		IM		10	7	14	9	10	5	2	3	3	2	2	1	2	2	4	2	3	5	2	3	2	2	3	3	4	2
Sample_0036	AntiCoag		M	81	IM			14	9	18	8	12	5	3	3	3	5	3	3	2	1	5	5	3	5	2	2	2	2	5	3	4	3
Sample_0037	AntiCoag	4	W	57	IM			15	9	16	12	10	2	4	2	4	5	1	2	4	2	4	4	4	4	4	3	3	2	3	3	4	2
Sample_0038	AntiCoag		W	75	IM		IM	15	10	14	8	8	4	4	3	4	4	3	2	3	2	4	4	2	4	2	2	2	2	3	3	2	3
Sample_0039	AntiCoag		M	80	IM		IM	12	12	16	9	11	5	3	2	3	4	3	3	4	2	5	4	3	4	3	3	2	1	5	3	3	2
Sample_0040	AntiCoag		M	72	IM		IM	12	8	16	8	9	4	2	3	3	4	2	2	2	2	4	4	4	4	2	2	2	2	3	3	3	2
Sample_0041	AntiCoag		W	29		IM		14	6	18	13	7	4	4	2	4	4	2	2	1	1	4	5	4	5	4	3	4	2	3	1	3	2
Sample_0042	AntiCoag		W	72		IM		12	7	10	10	10	5	5	2	3	2	2	2	2	1	4	4	1	1	4	2	3	1	4	2	4	3
Sample_0043	AntiCoag		W	66		IM		15	10	14	7	10	3	4	3	3	5	3	2	2	3	4	2	3	5	2	2	2	1	3	3	4	2
Sample_0044	AntiCoag		M	66		IM	IM	10	12	16	8	10	4	2	2	3	3	4	2	4	2	4	4	4	4	2	2	2	2	3	3	4	1
Sample_0045	AntiCoag		W	64			PM	10	8	15	8	9	5	2	2	4	2	2	2	2	2	5	3	3	4	2	2	2	2	3	3	3	0
Sample_0046	AntiCoag	2	M	56			PM	14	10	15	10	10	4	4	3	3	4	3	3	2	2	4	4	3	4	3	3	2	2	3	3	4	1
Sample_0047	AntiCoag		M	83	UM			11	9	14	12	10	4	3	2	3	3	2	3	2	2	3	4	3	4	2	3	4	3	3	3	4	2
Sample_0048	AntiCoag	4	M	50	UM			11	9	17	8	10	4	3	2	3	3	3	2	2	2	5	4	3	5	2	2	2	2	3	3	4	1
Sample_0049	AntiCoag		M	72		IM		10	6	19	8	9	4	2	2	3	3	2	2	1	1	5	5	5	4	2	2	2	2	3	3	3	2
Sample_0050	AntiCoag		M	76	IM		PM	10	7	19	11	8	3	2	3	2	3	3	1	2	1	5	5	4	5	3	3	3	2	3	3	2	2
Sample_0051	AntiCoag		W	75			IM	9	8	16	10	10	4	2	3	2	2	2	2	2	2	4	4	4	4	4	2	2	2	4	2	4	1
Sample_0052	AntiCoag		W	80			IM	10	8	15	8	10	4	2	3	3	2	2	2	2	2	4	4	3	4	2	2	2	2	3	3	4	0
Sample_0053	AntiCoag		M	73	IM		IM	10	8	16	10	8	5	2	2	2	4	2	2	2	2	4	4	4	4	3	3	2	2	2	2	4	2
Sample_0054	AntiCoag	4	W	23		IM		9	7	18	8	9	4	2	2	3	2	3	1	2	1	5	5	5	3	1	1	4	2	3	3	3	4
Sample_0055	AntiCoag		M	70	IM			13	9	15	8	10	4	3	3	3	4	2	3	2	2	4	4	3	4	2	3	2	1	3	3	4	1
Sample_0056	AntiCoag		M	71	IM			8	4	14	8	8	4	2	2	2	2	1	1	1	1	4	2	4	4	2	2	2	2	2	2	4	1
Sample_0057	AntiCoag		M	65		IM		13	8	15	8	11	4	2	3	4	4	2	2	2	2	4	4	3	4	2	2	2	2	4	3	4	4
Sample_0058	AntiCoag		M	72			IM	10	5	18	8	13	5	2	2	4	2	1	2	1	1	5	4	5	4	2	2	2	2	5	3	5	1
Sample_0059	AntiCoag	9	M	62			IM	12	7	16	8	7	5	4	2	2	4	2	1	2	2	4	4	4	4	2	2	2	2	2	2	3	1
Sample_0060	AntiCoag		M	76	PM		IM	15	11	16	12	9	5	5	2	4	4	4	3	2	2	4	4	4	4	4	5	2	1	3	2	4	2
Sample_0061	AntiCoag		M	79		IM		14	4	16	11	7	5	4	1	4	5	1	1	1	1	4	4	4	4	3	2	4	2	3	3	1	1
Sample_0062	AntiCoag	4	W	42	IM			14	10	14	5	10	4	4	3	3	4	3	3	2	2	4	3	3	4	1	1	2	1	3	3	4	3
Sample_0063	AntiCoag	3	M	53		IM	IM	11	7	12	14	10	4	2	3	2	4	1	2	2	2	2	4	2	4	4	3	5	2	3	3	4	3
Sample_0064	AntiCoag	4	W	52			IM	12	10	16	10	9	5	3	2	3	4	3	3	2	2	5	4	3	4	3	3	2	2	3	3	3	2
Sample_0065	AntiCoag	4	M	49			IM	6	8	19	9	9	5	1	1	2	2	4	2	1	1	5	5	4	5	2	2	4	1	3	3	3	2
Sample_0066	AntiCoag		W	80			IM	15	9	16	6	11	1	3	3	4	5	1	2	4	2	4	4	4	4	1	2	2	1	4	2	5	2
Sample_0067	AntiCoag		M	76		IM		16	13	16	9	11	4	4	3	4	5	4	3	3	3	4	4	4	4	2	3	2	2	4	3	4	2
Sample_0068	AntiCoag	2	W	56		PM		16	14	14	15	10	4	4	3	4	5	2	4	4	4	3	3	4	4	5	4	3	3	3	3	4	3
Sample_0069	AntiCoag		M	62	IM		IM	11	8	15	12	9	4	3	2	3	3	2	2	2	2	4	4	3	4	2	2	4	4	3	3	3	3
Sample_0070	AntiCoag		M	62	UM		IM	12	8	15	7	10	4	3	2	4	3	1	2	4	1	4	4	3	4	2	2	2	1	3	3	4	2
Sample_0071	AntiCoag	4	M	42	IM	IM	PM	10	7	15	12	7	4	3	2	2	3	2	1	2	2	4	4	3	4	3	3	4	2	2	2	3	2
Sample_0072	AntiCoag	9	M	55			IM	11	9	15	8	9	4	3	2	3	3	3	3	2	1	4	4	3	4	2	2	2	2	4	2	3	1
Sample_0073	AntiCoag	4	W	53			IM	15	8	19	9	6	5	4	2	4	5	2	2	3	1	5	5	4	5	3	2	2	2	2	2	2	2
Sample_0074	AntiCoag		M	70			IM	8	10	14	12	6	3	2	2	2	2	2	2	4	2	4	4	2	4	3	2	4	3	2	2	2	2
Sample_0075	AntiCoag	4	M	45		PM		16	14	9	8	10	4	4	2	5	5	3	3	4	4	2	3	2	2	2	2	2	2	4	2	4	2
Sample_0076	AntiCoag		W	65			IM	11	10	16	7	9	4	3	2	3	3	2	3	3	2	4	4	4	4	2	2	2	1	3	3	3	1
Sample_0077	AntiCoag		M	63	IM			13	9	13	8	11	4	3	3	4	3	2	3	2	2	4	2	3	4	2	2	2	2	4	3	4	2
Sample_0078	AntiCoag		M	80	UM		IM	12	7	16	7	6	4	2	2	4	4	2	1	2	2	4	4	4	4	2	2	2	1	2	2	2	1
Sample_0079	AntiCoag		M	76		IM	IM	13	13	15	11	10	4	3	3	3	4	4	3	4	2	4	4	3	4	4	3	2	2	3	3	4	4
Sample_0080	AntiCoag		M	70		IM	IM	14	9	14	6	10	5	2	3	5	4	3	1	3	2	5	4	1	4	1	1	2	2	3	3	4	4
Sample_0081	AntiCoag	4	M	64	IM	IM	IM	13	10	16	8	8	4	3	2	4	4	3	3	2	2	4	4	4	4	2	2	2	2	3	2	3	3
Sample_0082	AntiCoag		M	68		IM	PM	10	8	16	9	13	5	2	2	3	3	2	3	2	1	5	4	3	4	3	3	1	2	5	3	5	1
Sample_0083	AntiCoag	3	W	56		IM	PM	9	9	18	8	11	5	3	2	2	2	3	3	2	1	5	5	3	5	2	3	2	1	4	2	5	3
Sample_0084	AntiCoag		M	80	IM		IM	14	14	13	12	10	4	4	3	3	4	5	3	3	3	4	3	2	4	3	3	3	3	3	3	4	2
Sample_0085	AntiCoag		M	78		IM	PM	16	12	16	9	11	5	3	3	5	5	4	2	4	2	5	4	3	4	3	3	2	1	4	3	4	1
Sample_0086	AntiCoag		M	78		IM		12	14	18	10	15	4	2	3	5	2	4	3	5	2	5	5	4	4	4	2	1	3	5	5	5	2
Sample_0087	AntiCoag	1	W	57			IM	10	9	12	14	9	4	1	3	3	3	2	3	2	2	1	4	3	4	4	3	4	3	3	3	3	1
Sample_0088	AntiCoag		W	80		IM	IM	12	10	16	14	10	4	4	2	3	3	2	2	4	2	4	4	4	4	4	3	4	3	3	3	4	4
Sample_0089	AntiCoag		M	82		IM	IM	14	5	20	6	9	5	1	4	5	4	1	1	2	1	5	5	5	5	2	2	1	1	3	3	3	1
Sample_0090	AntiCoag	4	M	62	UM		IM	12	5	15	5	10	5	3	2	3	4	1	1	1	2	4	4	3	4	2	1	1	1	3	3	4	1
Sample_0091	AntiCoag		M	81		IM		12	10	15	12	10	5	2	3	3	4	2	3	3	2	4	4	3	4	3	3	3	3	3	3	4	2
Sample_0092	AntiCoag		W	70	PM	PM	IM	7	4	18	4	3	4	2	1	2	2	1	1	1	1	5	5	3	5	1	1	1	1	1	1	1	4
Sample_0093	AntiCoag		M	74	PM	PM	IM	13	7	18	10	5	5	3	2	4	4	1	3	1	2	5	5	3	5	2	3	2	3	2	2	1	1
Sample_0094	AntiCoag	2	M	54			IM	14	14	16	9	10	4	3	3	4	4	3	3	4	4	4	3	4	5	2	2	3	2	3	3	4	2
Sample_0095	AntiCoag	9	M	57	IM			10	8	15	7	10	4	2	3	2	3	2	2	2	2	4	4	3	4	2	2	2	1	3	3	4	1
Sample_0096	AntiCoag		M	74	UM		IM	12	10	14	6	11	4	4	2	2	4	4	1	3	2	4	4	2	4	2	1	2	1	4	3	4	2
Sample_0097	AntiCoag		M	66	IM		IM	11	7	17	9	9	5	2	3	2	4	2	1	2	2	5	4	4	4	2	2	4	1	3	3	3	1
Sample_0098	AntiCoag		M	80		IM		12	7	17	10	10	4	3	3	3	3	2	3	1	1	5	4	4	4	3	3	2	2	3	3	4	3
Sample_0099	AntiCoag		M	81		IM		12	9	14	10	10	4	2	2	4	4	3	2	2	2	4	4	2	4	4	2	2	2	4	2	4	3
Sample_0100	AntiCoag		W	69	IM		IM	13	11	14	11	10	4	3	2	4	4	2	3	4	2	4	4	2	4	4	3	2	2	3	3	4	2
Sample_0101	AntiCoag		M	71		PM	PM	13	8	15	9	9	4	4	3	3	3	2	2	2	2	4	4	3	4	2	3	2	2	3	3	3	2
Sample_0102	AntiCoag		M	74		PM		10	7	15	10	7	4	2	2	2	4	2	2	1	2	4	4	3	4	4	3	2	1	3	2	2	2
Sample_0103	AntiCoag		W	69		PM	IM	14	8	20	8	13	4	4	4	2	4	3	2	2	1	5	5	5	5	2	2	2	2	4	4	5	4
Sample_0104	AntiCoag		M	68	IM	IM	IM	8	9	18	11	6	5	2	2	2	2	2	1	4	2	5	4	4	5	3	2	4	2	2	2	2	3
Sample_0105	AntiCoag	4	M	59		PM	IM	11	8	17	9	7	4	3	2	3	3	1	2	3	2	5	4	3	5	4	2	1	2	2	2	3	2
Sample_0106	AntiCoag		M	74		IM		13	8	15	10	9	4	4	1	4	4	2	2	2	2	4	4	3	4	2	2	4	2	3	3	3	2
Sample_0107	AntiCoag	3	W	44		IM		11	9	10	4	8	1	3	1	2	5	3	2	2	2	3	2	1	4	1	1	1	1	3	2	3	3
Sample_0108	AntiCoag		W	68		IM		12	12	18	5	7	5	4	2	2	4	5	2	3	2	5	4	4	5	2	1	1	1	2	2	3	1
Sample_0109	AntiCoag		M	70		IM	IM	13	12	16	6	7	4	4	2	3	4	4	3	3	2	4	4	4	4	2	2	1	1	3	2	2	3
Sample_0110	AntiCoag		M	65		IM	IM	11	8	15	4	8	3	2	3	3	3	3	3	1	1	5	2	3	5	1	1	1	1	2	3	3	0
Sample_0111	AntiCoag	2	W	51			IM	13	13	13	11	10	4	3	3	3	4	3	3	4	3	4	3	3	3	4	3	2	2	3	3	4	3
Sample_0112	AntiCoag		M	62	IM		IM	14	11	16	9	11	2	3	3	4	4	4	3	2	2	5	4	3	4	3	2	2	2	4	3	4	3
Sample_0113	AntiCoag		M	70	IM		IM	11	8	13	11	10	4	2	3	3	3	2	2	2	2	3	4	3	3	4	3	2	2	3	3	4	1
Sample_0114	AntiCoag		W	59		IM	IM	9	9	15	8	9	5	2	2	3	2	3	3	1	2	4	2	4	5	2	2	2	2	3	3	3	2
Sample_0115	AntiCoag	4	W	57			IM	15	14	14	14	12	5	4	1	5	5	4	5	3	2	5	3	1	5	5	4	3	2	4	3	5	1
Sample_0116	AntiCoag	9	M	57	IM			15	9	18	11	10	5	4	3	4	4	4	1	2	2	5	4	5	4	3	3	2	3	3	3	4	4
Sample_0117	AntiCoag		M	77	IM		PM	11	8	12	8	10	4	2	3	3	3	2	2	2	2	4	2	2	4	2	2	2	2	3	3	4	2
Sample_0118	AntiCoag	4	M	67			PM	13	13	12	9	12	3	3	4	3	3	3	3	4	3	4	3	1	4	2	3	2	2	4	4	4	1
Sample_0119	AntiCoag	2	W	42			UM	12	11	14	11	10	5	2	3	3	4	3	3	2	3	4	4	2	4	3	3	2	3	3	3	4	1
Sample_0120	AntiCoag		M	82			IM	15	12	16	11	12	4	4	3	4	4	4	3	3	2	4	4	4	4	4	3	2	2	4	3	5	1
Sample_0121	AntiCoag		M	75	IM	IM		13	7	15	5	5	3	4	1	4	4	1	1	3	2	5	4	2	4	2	1	1	1	2	1	2	4
Sample_0122	AntiCoag		M	67			IM	8	8	16	8	6	4	2	2	2	2	2	2	2	2	4	4	4	4	2	2	2	2	2	2	2	1
Sample_0123	AntiCoag		W	52		IM		13	5	16	15	10	5	3	2	3	5	2	1	1	1	4	5	3	4	4	3	5	3	3	3	4	3
Sample_0124	AntiCoag	3	W	60	IM			15	11	16	13	11	4	4	3	4	4	3	2	4	2	5	4	3	4	4	3	4	2	4	3	4	3
Sample_0125	AntiCoag		W	69	IM		IM	12	7	13	20	8	5	3	3	3	3	1	2	2	2	4	2	3	4	5	5	5	5	3	3	2	2
Sample_0126	AntiCoag		W	65		IM		12	12	15	8	10	5	3	3	4	2	4	3	3	2	4	4	3	4	3	3	1	1	3	3	4	3
Sample_0127	AntiCoag		M	78	IM	IM	IM	11	11	15	10	9	3	2	3	3	3	3	3	3	2	4	4	3	4	2	3	2	3	3	3	3	3
Sample_0128	AntiCoag		M	78		IM		14	15	14	12	11	5	4	3	3	4	5	3	4	3	4	3	3	4	2	3	4	3	3	3	5	2
Sample_0129	AntiCoag		M	66		IM		11	5	14	8	9	4	2	3	2	4	1	2	1	1	1	4	4	5	2	2	2	2	3	3	3	2
Sample_0130	AntiCoag		W	68			IM	14	9	14	11	11	5	3	2	4	5	2	3	2	2	4	3	3	4	3	2	4	2	4	3	4	3
Sample_0131	AntiCoag		W	80	IM			16	10	16	11	9	5	4	3	4	5	2	3	3	2	4	4	4	4	4	3	2	2	3	3	3	2
Sample_0132	AntiCoag		M	79			PM	9	8	18	9	6	4	3	2	2	2	2	2	3	1	4	4	5	5	2	3	2	2	2	2	2	3
Sample_0133	AntiCoag		M	56	UM			12	9	14	12	10	4	3	4	2	3	2	3	2	2	4	4	2	4	3	3	3	3	3	3	4	1
Sample_0134	AntiCoag		M	75		IM	IM	8	4	16	5	6	2	2	2	2	2	1	1	1	1	5	5	2	4	1	1	2	1	2	2	2	3
Sample_0135	AntiCoag		M	64			PM	12	10	17	8	7	4	4	1	3	4	3	1	5	1	5	5	3	4	4	2	1	1	2	2	3	1
Sample_0136	AntiCoag		M	80		IM		16	8	14	11	6	5	4	2	5	5	2	2	2	2	4	4	2	4	3	2	4	2	2	2	2	3
Sample_0137	AntiCoag	2	M	52		PM		9	8	15	8	9	4	2	2	2	3	2	2	2	2	4	4	3	4	2	2	2	2	3	3	3	4
Sample_0138	AntiCoag	9	M	66		PM		12	10	14	12	10	4	2	2	4	4	3	3	2	2	4	4	3	3	3	3	3	3	3	3	4	1
Sample_0139	AntiCoag		M	55	IM	IM	PM	11	5	11	9	10	4	2	2	3	4	1	2	1	1	4	2	3	2	2	3	2	2	3	3	4	3
Sample_0140	AntiCoag		M	78	IM		IM	12	10	15	9	6	4	3	3	3	3	4	3	1	2	5	3	2	5	2	2	3	2	2	2	2	1
Sample_0141	AntiCoag	1	M	61	IM		IM	13	7	16	4	9	4	2	2	4	5	1	2	2	2	4	4	3	5	1	1	1	1	3	2	4	1
Sample_0142	AntiCoag	4	M	54		IM		11	7	15	10	11	5	2	3	3	3	1	2	2	2	5	4	2	4	4	3	1	2	4	3	4	2
Sample_0143	AntiCoag	3	W	58		IM		19	15	19	20	13	5	5	4	5	5	3	3	5	4	4	5	5	5	5	5	5	5	5	3	5	1
Sample_0144	AntiCoag	4	M	55	IM			14	6	17	6	10	5	4	4	2	4	2	2	1	1	5	2	5	5	2	2	1	1	4	2	4	2
Sample_0145	AntiCoag		W	75	PM		IM	13	5	17	6	9	5	3	2	3	5	1	2	1	1	5	4	3	5	2	1	2	1	3	2	4	2
Sample_0146	AntiCoag		W	74		IM	PM	10	8	16	8	6	2	2	2	3	3	2	2	2	2	4	4	4	4	2	2	2	2	2	2	2	2
Sample_0147	AntiCoag	4	M	46		IM	IM	12	13	16	8	10	4	2	3	4	3	3	4	3	3	4	4	4	4	2	2	2	2	3	3	4	3
Sample_0148	AntiCoag		W	80		IM	IM	9	4	18	11	6	4	1	2	3	3	1	1	1	1	5	4	4	5	5	1	4	1	2	2	2	3
Sample_0149	AntiCoag		W	74		IM	IM	12	8	13	15	7	4	3	2	3	4	2	2	2	2	4	3	3	3	4	4	4	3	2	2	3	3
Sample_0150	AntiCoag		M	72	IM			12	7	17	13	10	2	2	3	3	4	2	1	2	2	5	4	3	5	4	3	4	2	3	3	4	2
Sample_0151	AntiCoag		M	76	IM			14	12	15	8	9	4	3	3	4	4	3	3	4	2	4	4	3	4	2	2	2	2	3	3	3	0
Sample_0152	AntiCoag		M	67	UM		PM	9	5	7	4	10	5	2	4	2	1	1	1	1	2	2	2	1	2	1	1	1	1	4	2	4	2
Sample_0153	AntiCoag		M	80	UM		PM	10	9	16	6	7	2	4	1	2	3	1	4	2	2	5	4	3	4	2	1	2	1	2	2	3	2
Sample_0154	AntiCoag		W	58	UM		PM	15	11	17	8	9	4	5	3	3	4	3	3	2	3	4	4	5	4	2	2	2	2	3	3	3	3
Sample_0155	AntiCoag		W	67	UM		PM	10	11	13	8	11	5	1	3	3	3	2	3	4	2	3	4	4	2	2	2	2	2	4	3	4	2
Sample_0156	AntiCoag		M	81	IM		IM	14	13	19	10	10	5	4	1	5	4	3	3	4	3	5	4	5	5	4	3	2	1	3	2	5	3
Sample_0157	AntiCoag		M	74	IM			9	9	16	8	9	4	2	3	2	2	3	2	2	2	4	4	4	4	2	2	2	2	3	3	3	2
Sample_0158	AntiCoag		M	75	IM		IM	10	6	16	15	7	5	3	1	3	3	1	2	1	2	5	3	3	5	4	3	4	4	2	2	3	4
Sample_0159	AntiCoag		M	79	IM		UM	12	9	16	11	11	4	3	3	3	3	2	2	3	2	4	4	4	4	4	3	2	2	4	3	4	3
Sample_0160	AntiCoag		M	90		IM	IM	10	13	16	17	10	4	3	1	3	3	3	3	5	2	4	4	3	5	4	3	5	5	3	3	4	4
Sample_0161	AntiCoag		W	85	IM			10	12	11	14	12	5	2	2	3	3	2	4	4	2	4	4	2	1	4	3	4	3	5	3	4	3
Sample_0162	AntiCoag	3	M	60			IM	15	11	12	11	9	2	4	3	4	4	4	3	2	2	4	3	3	2	3	3	3	2	3	3	3	0
Sample_0163	AntiCoag		M	55	UM			14	10	17	7	7	5	3	2	4	5	4	3	2	1	5	4	3	5	4	1	1	1	2	1	4	3
Sample_0164	AntiCoag	3	M	36	IM			12	9	17	6	9	4	3	2	3	4	3	4	1	1	4	4	4	5	2	2	1	1	3	3	3	2
Sample_0165	AntiCoag		M	78		IM		13	18	14	7	14	5	1	5	3	4	4	5	5	4	4	2	3	5	2	2	1	2	5	4	5	2
Sample_0166	AntiCoag		M	63			IM	13	12	15	9	10	3	4	2	3	4	3	3	4	2	4	4	3	4	2	3	2	2	4	3	3	1
Sample_0167	AntiCoag	9	M	56			IM	17	11	18	4	11	4	4	4	4	5	3	3	3	2	4	5	5	4	1	1	1	1	4	3	4	2
Sample_0168	AntiCoag		M	82		IM	IM	14	11	19	8	13	5	3	3	5	3	3	2	4	2	5	5	5	4	2	2	2	2	5	3	5	3
Sample_0169	AntiCoag		M	80	IM	IM		8	8	14	8	6	2	2	2	2	2	2	2	2	2	4	2	4	4	2	2	2	2	2	2	2	3
Sample_0170	AntiCoag		W	68	IM			14	13	15	16	12	5	3	4	3	4	4	3	4	2	4	4	3	4	5	4	3	4	4	3	5	1
Sample_0171	AntiCoag		M	65			PM	10	8	15	8	9	4	2	2	2	4	2	1	3	2	5	5	4	1	2	2	2	2	3	3	3	3
Sample_0172	AntiCoag		M	75	IM			9	6	18	6	10	5	3	2	2	2	2	1	1	2	4	4	5	5	2	2	1	1	4	2	4	2
Sample_0173	AntiCoag		M	65		IM	PM	14	9	12	10	9	4	2	3	4	5	3	2	2	2	4	4	2	2	4	3	1	2	3	3	3	2
Sample_0174	AntiCoag		M	78	IM		IM	14	8	18	9	10	5	4	2	4	4	3	2	1	2	5	4	4	5	2	1	4	2	3	3	4	1
Sample_0175	AntiCoag		M	79		IM	IM	11	10	14	12	8	4	3	2	3	3	3	2	3	2	4	4	3	3	3	3	3	3	3	3	2	3
Sample_0176	AntiCoag		W	80		IM	IM	14	10	13	8	9	4	4	3	3	4	4	2	2	2	4	3	2	4	2	2	2	2	3	2	4	3
Sample_0177	AntiCoag		M	76		IM	IM	9	9	15	11	10	3	2	2	3	2	2	3	2	2	4	4	3	4	4	3	2	2	4	3	3	3
Sample_0178	AntiCoag		M	70		IM		11	11	14	11	9	3	3	3	2	3	4	3	2	2	4	4	4	2	2	3	4	2	4	2	3	2
Sample_0179	AntiCoag		M	68		IM		9	9	15	11	10	4	2	2	2	3	2	3	2	2	4	4	3	4	2	2	3	4	3	3	4	1
Sample_0180	AntiCoag		M	68		IM		15	6	16	5	10	4	4	3	4	4	1	2	2	1	4	4	4	4	2	1	1	1	4	2	4	1
Sample_0181	AntiCoag		M	77			IM	8	7	17	9	6	4	1	1	2	4	1	2	3	1	5	4	4	4	4	2	2	1	2	2	2	2
Sample_0182	AntiCoag	4	M	49	IM		IM	12	9	16	8	11	4	2	3	3	4	3	2	1	3	4	4	4	4	2	2	2	2	4	3	4	3
Sample_0183	AntiCoag		W	63		IM	IM	10	6	13	12	5	3	2	2	3	3	1	2	2	1	2	4	3	4	4	4	2	2	3	88	2	2
Sample_0184	AntiCoag		M	63		IM	UM	15	11	15	12	8	5	4	2	4	5	4	2	3	2	4	4	3	4	4	2	2	4	2	3	3	1
Sample_0185	AntiCoag		W	82			IM	9	10	14	9	8	3	2	2	3	2	3	3	2	2	4	4	2	4	2	3	2	2	3	3	2	0
Sample_0186	AntiCoag		M	78			IM	10	9	16	8	9	4	3	3	2	2	3	2	2	2	4	4	4	4	2	2	2	2	3	3	3	1
Sample_0187	AntiCoag		M	84		IM		15	11	15	14	10	4	4	3	4	4	3	3	2	3	4	4	3	4	4	3	4	3	4	2	4	3
Sample_0188	AntiCoag		M	73		IM	IM	12	9	15	8	7	3	2	2	4	4	3	2	2	2	4	4	3	4	2	2	2	2	2	2	3	3
Sample_0189	AntiCoag		W	73	IM	IM		13	11	17	8	10	4	2	3	4	4	3	2	3	3	5	4	4	4	2	2	2	2	3	3	4	4
Sample_0190	AntiCoag		M	78	IM			11	6	16	6	8	4	3	3	3	2	2	1	1	2	4	4	3	5	1	2	1	2	3	3	2	2
Sample_0191	AntiCoag	4	M	56	IM			19	10	13	6	12	4	5	4	5	5	3	1	4	2	4	4	1	4	1	1	2	2	4	3	5	3
Sample_0192	AntiCoag		M	72			IM	12	12	12	8	8	2	3	3	3	3	3	3	3	3	3	3	3	3	1	1	3	3	2	3	3	2
Sample_0193	AntiCoag		M	76		PM	IM	12	11	13	8	8	4	3	3	3	3	3	3	3	2	4	4	3	2	2	2	2	2	3	3	2	2
Sample_0194	AntiCoag		M	63	IM		IM	13	6	18	16	10	4	4	1	4	4	3	1	1	1	4	5	4	5	4	4	4	4	3	3	4	2
Sample_0195	AntiCoag		M	67	IM		IM	9	8	15	14	9	4	2	3	2	2	2	2	2	2	4	4	3	4	4	3	4	3	3	3	3	2
Sample_0196	AntiCoag		M	80	IM			14	11	15	8	11	4	3	4	4	3	4	2	3	2	4	4	3	4	2	2	2	2	4	3	4	2
Sample_0197	AntiCoag		W	80	UM			12	8	14	8	10	2	3	2	3	4	2	2	2	2	4	4	2	4	2	2	2	2	4	2	4	2
Sample_0198	AntiCoag		W	72		IM		16	14	14	8	10	4	4	4	4	4	4	3	4	3	3	3	4	4	2	2	2	2	3	3	4	4
Sample_0199	AntiCoag		M	72		IM		13	10	15	9	10	4	3	3	3	4	3	3	2	2	4	4	3	4	2	2	3	2	3	3	4	3
Sample_0200	AntiCoag		W	61		IM		12	8	15	4	4	3	4	1	3	4	2	2	2	2	5	2	4	4	1	1	1	1	2	1	1	2
Sample_0201	AntiCoag		M	79		IM		14	11	14	10	14	4	2	4	4	4	3	2	4	2	5	2	4	3	3	3	2	2	5	4	5	0
Sample_0202	AntiCoag		M	79		PM		11	10	13	9	8	4	3	2	2	4	3	3	2	2	4	2	3	4	3	2	2	2	3	3	2	2
Sample_0203	AntiCoag		W	80	IM		IM	15	10	12	14	12	4	3	4	4	4	2	3	3	2	3	4	3	2	4	4	4	2	4	4	4	2
Sample_0204	AntiCoag		M	73			IM	12	8	15	13	11	5	2	2	4	4	2	2	2	2	4	4	3	4	4	3	4	2	4	3	4	2
Sample_0205	AntiCoag		W	62		IM		10	9	16	9	10	5	4	1	3	2	3	2	2	2	5	4	3	4	2	3	2	2	3	3	4	3
Sample_0206	AntiCoag		M	76		IM		11	11	12	7	7	5	2	2	4	3	3	2	4	2	2	4	4	2	2	2	2	1	2	2	3	3
Sample_0207	AntiCoag		M	69	IM	IM	IM	16	7	17	4	10	5	3	4	4	5	1	3	2	1	5	4	4	4	1	1	1	1	4	2	4	2
Sample_0208	AntiCoag		M	84	IM	IM	IM	10	9	16	8	11	3	2	2	3	3	2	2	3	2	4	4	4	4	2	2	2	2	4	3	4	1
Sample_0209	AntiCoag	3	W	45			IM	14	9	14	8	11	4	4	3	4	3	2	3	2	2	3	4	2	5	2	2	2	2	4	3	4	2
Sample_0210	AntiCoag		M	71			IM	15	10	15	12	10	5	3	3	4	5	4	2	2	2	4	3	4	4	4	3	3	2	3	3	4	2
Sample_0211	AntiCoag		M	76	IM		IM	10	8	16	13	10	4	3	1	3	3	2	2	2	2	5	4	3	4	4	3	2	4	3	3	4	3
Sample_0212	AntiCoag	4	M	59		IM	PM	13	9	15	10	7	5	4	2	4	3	2	2	3	2	5	3	2	5	4	2	2	2	2	3	2	2
Sample_0213	AntiCoag		M	79	IM		IM	16	9	13	11	12	5	3	5	3	5	3	2	2	2	2	3	4	4	4	2	4	1	4	4	4	3
Sample_0214	AntiCoag		M	84	IM		IM	15	12	17	13	10	5	4	5	3	3	3	3	3	3	4	4	5	4	4	3	3	3	3	3	4	4
Sample_0215	AntiCoag		W	70			IM	13	7	14	9	8	5	3	3	4	3	2	1	2	2	4	4	2	4	2	2	3	2	3	2	3	2
Sample_0216	AntiCoag	4	M	57			IM	14	10	16	8	11	4	3	4	3	4	2	2	4	2	4	4	4	4	2	2	2	2	4	3	4	1
Sample_0217	AntiCoag		M	67	IM		IM	11	8	15	10	9	3	3	2	4	2	2	2	2	2	4	4	3	4	4	2	2	2	4	2	3	2
Sample_0218	AntiCoag	4	M	60		IM		13	9	16	13	11	3	2	3	4	4	1	2	4	2	5	4	3	4	4	3	4	2	4	3	4	3
Sample_0219	AntiCoag		M	69		IM		11	5	18	10	8	1	2	2	3	4	1	1	2	1	5	4	4	5	2	3	2	3	3	3	2	2
Sample_0220	AntiCoag		M	76	UM			17	12	16	14	10	5	4	3	5	5	3	2	5	2	5	4	3	4	5	3	4	2	3	3	4	3
Sample_0221	AntiCoag	2	M	60	IM		IM	9	7	18	4	9	4	3	2	2	2	1	3	2	1	5	5	3	5	1	1	1	1	3	3	3	2
Sample_0222	AntiCoag	3	W	60			IM	10	8	16	9	9	5	2	2	3	3	1	3	2	2	5	4	3	4	2	3	2	2	3	3	3	1
Sample_0223	AntiCoag	3	M	60		IM		11	11	15	10	7	5	2	1	3	5	3	2	4	2	4	4	3	4	2	2	4	2	3	2	2	3
Sample_0224	AntiCoag		M	91		IM		12	8	16	10	11	4	2	2	4	4	3	1	2	2	5	4	3	4	2	3	3	2	4	3	4	1
Sample_0225	AntiCoag	2	M	58	IM			11	6	18	7	9	5	4	2	3	2	1	3	1	1	5	4	5	4	2	1	2	2	3	3	3	2
Sample_0226	AntiCoag	4	M	58		IM		12	9	18	8	11	5	3	2	4	3	3	2	2	2	5	4	4	5	2	2	2	2	4	3	4	2
Sample_0227	AntiCoag		M	70		IM		10	5	15	8	8	4	2	2	3	3	2	1	1	1	4	4	4	3	2	2	2	2	4	2	2	0
Sample_0228	AntiCoag		M	74		PM		8	9	14	10	8	4	2	2	2	2	4	1	2	2	4	4	2	4	3	3	2	2	3	3	2	3
Sample_0229	AntiCoag		M	73		IM	IM	13	10	16	7	10	4	3	3	4	3	1	3	4	2	4	4	4	4	2	2	1	2	4	3	3	2
Sample_0230	AntiCoag	4	M	55		IM		14	12	16	7	13	5	3	4	3	4	3	4	3	2	4	4	4	4	2	1	2	2	5	4	4	2
Sample_0231	AntiCoag	4	W	53		IM		17	17	15	10	15	4	3	5	4	5	4	4	5	4	4	4	4	3	5	2	2	1	5	5	5	1
Sample_0232	AntiCoag		M	66			IM	11	9	14	9	9	4	3	2	3	3	2	3	2	2	5	2	3	4	2	3	2	2	3	3	3	2
Sample_0233	AntiCoag		M	80		IM	IM	13	11	16	7	10	4	3	3	3	4	2	3	4	2	4	4	3	5	2	1	2	2	3	3	4	3
Sample_0234	AntiCoag		M	76	IM		IM	4	4	15	5	8	3	1	1	1	1	1	1	1	1	1	5	4	5	2	1	1	1	3	1	4	1
Sample_0235	AntiCoag		M	73			PM	12	8	7	9	10	4	1	3	4	4	1	3	2	2	2	2	2	1	3	2	2	2	3	3	4	2
Sample_0236	AntiCoag		W	77	IM		PM	19	11	15	17	12	5	5	4	5	5	5	2	2	2	4	4	3	4	5	5	5	2	4	3	5	2
Sample_0237	AntiCoag		M	76		IM		12	10	15	13	13	4	2	5	2	3	3	3	2	2	4	4	3	4	4	2	5	2	5	3	5	1
Sample_0238	AntiCoag	3	W	41		IM		7	6	18	9	7	5	2	1	2	2	1	3	1	1	5	5	3	5	2	2	3	2	2	2	3	2
Sample_0239	AntiCoag		W	80			IM	11	7	15	6	7	3	2	2	3	4	2	1	2	2	4	4	3	4	2	2	1	1	2	2	3	1
Sample_0240	AntiCoag		W	71	IM	IM	PM	10	7	16	11	6	4	2	2	3	3	2	1	2	2	4	4	4	4	3	3	3	2	2	2	2	3
Sample_0241	AntiCoag	4	M	58	IM		IM	13	9	16	10	10	4	3	3	3	4	2	3	2	2	4	4	4	4	3	3	2	2	3	3	4	2
Sample_0242	AntiCoag	9	M	57	IM		IM	10	9	14	8	10	4	2	3	3	2	3	2	2	2	4	4	3	3	2	2	2	2	3	3	4	3
Sample_0243	AntiCoag		M	68		PM	IM	11	9	19	14	8	4	3	2	2	4	2	2	3	2	5	5	4	5	4	3	3	4	3	2	3	3
Sample_0244	AntiCoag		M	77			IM	9	8	13	8	9	5	2	2	3	2	2	2	2	2	4	2	3	4	2	3	2	1	3	2	4	2
Sample_0245	AntiCoag	4	M	62		IM	IM	14	10	16	8	12	4	4	3	3	4	3	3	2	2	4	4	4	4	2	2	2	2	4	3	5	2
Sample_0246	AntiCoag		M	70		IM	IM	9	7	14	7	8	2	2	2	4	1	2	2	1	2	4	1	4	5	2	2	1	2	4	2	2	2
Sample_0247	AntiCoag		M	73			IM	12	11	16	8	10	5	3	3	3	3	3	3	3	2	5	4	3	4	2	2	2	2	3	3	4	2
Sample_0248	AntiCoag		M	73		IM	IM	10	8	11	8	6	4	2	2	3	3	2	2	2	2	4	2	3	2	2	2	2	2	2	2	2	2
Sample_0249	AntiCoag		M	64		IM	IM	14	8	17	10	11	5	3	2	4	5	2	2	2	2	4	4	5	4	3	3	2	2	3	3	5	2
Sample_0250	AntiCoag		M	62		IM	IM	10	4	19	10	8	5	2	2	4	2	1	1	1	1	5	5	4	5	3	3	2	2	2	2	4	1
Sample_0251	AntiCoag	3	M	59		PM		9	10	14	8	9	4	2	2	2	3	3	2	3	2	3	4	3	4	3	2	2	1	3	3	3	2
Sample_0252	AntiCoag		W	78		IM	IM	10	9	15	8	9	3	3	2	2	3	1	3	3	2	4	4	3	4	2	2	2	2	3	3	3	3
Sample_0253	AntiCoag		M	71	PM		PM	12	11	15	8	7	4	4	2	2	4	3	3	3	2	4	4	3	4	2	1	2	3	2	2	3	2
Sample_0254	AntiCoag		M	79	PM		PM	17	12	16	6	13	5	4	5	3	5	3	3	4	2	4	4	3	5	1	3	1	1	5	3	5	3
Sample_0255	AntiCoag		M	67	IM	IM		14	12	14	12	10	4	3	4	3	4	3	3	3	3	4	3	4	3	3	3	4	2	4	3	3	4
Sample_0256	AntiCoag		M	78	UM		IM	12	8	16	7	9	4	3	2	3	4	3	2	2	1	4	4	4	4	2	2	2	1	3	3	3	1
Sample_0257	AntiCoag		W	80		IM	IM	14	10	14	15	11	4	4	2	4	4	3	3	3	1	4	2	3	5	4	3	4	4	4	2	5	5
Sample_0258	AntiCoag		W	63			IM	10	6	14	9	8	5	2	3	3	2	1	2	2	1	5	2	3	4	3	2	2	2	3	2	3	0
Sample_0259	AntiCoag	4	W	55			IM	15	10	16	8	13	5	4	3	4	4	3	2	3	2	4	4	4	4	2	2	2	2	5	3	5	1
Sample_0260	AntiCoag		M	64			PM	12	13	17	10	9	4	3	2	3	4	4	3	4	2	5	3	4	5	4	2	2	2	4	3	2	3
Sample_0261	AntiCoag		M	77		IM	IM	11	10	16	8	9	4	2	3	3	3	3	2	3	2	5	4	3	4	2	2	2	2	4	3	2	2
Sample_0262	AntiCoag		M	81		IM		9	9	17	6	10	5	2	3	2	2	5	1	2	1	4	4	5	4	1	2	2	1	3	3	4	2
Sample_0263	AntiCoag		W	78		IM		11	8	16	8	10	4	4	2	3	2	2	2	2	2	4	4	4	4	2	2	2	2	4	2	4	1
Sample_0264	AntiCoag		W	79			IM	8	7	15	11	10	5	2	3	2	1	2	2	2	1	5	4	2	4	4	2	3	2	4	2	4	2
Sample_0265	AntiCoag		M	77		PM	IM	15	10	16	13	10	4	4	3	4	4	3	3	2	2	4	4	4	4	4	3	3	3	4	3	3	3
Sample_0266	AntiCoag		W	76		PM	IM	13	10	16	13	11	5	4	2	3	4	2	2	3	3	4	4	4	4	5	4	2	2	4	3	4	2
Sample_0267	AntiCoag		M	73			IM	15	16	14	16	13	5	2	3	5	5	4	4	5	3	4	4	3	3	5	4	4	3	5	3	5	1
Sample_0268	AntiCoag		W	60			IM	11	6	17	9	7	4	2	2	3	4	1	1	2	2	5	4	3	5	4	2	2	1	2	3	2	1
Sample_0269	AntiCoag		W	71			IM	14	10	17	12	10	4	3	3	4	4	2	2	4	2	4	4	4	5	4	3	3	2	3	3	4	0
Sample_0270	AntiCoag		M	77		IM		18	12	16	9	9	5	5	3	5	5	3	3	3	3	5	3	4	4	2	2	2	3	3	3	3	2
Sample_0271	AntiCoag		M	85			IM	12	7	17	9	7	1	2	3	3	4	1	2	2	2	4	4	4	5	2	3	2	2	2	3	2	1
Sample_0272	AntiCoag		W	83	IM	IM		17	12	14	13	12	5	4	5	5	3	3	2	4	3	4	3	3	4	4	3	4	2	4	3	5	2
Sample_0273	AntiCoag		M	85			IM	9	8	15	8	6	4	2	2	3	2	2	2	2	2	4	4	3	4	2	2	2	2	2	2	2	1
Sample_0274	AntiCoag		M	80			IM	9	4	19	5	4	5	1	1	4	3	1	1	1	1	5	5	5	4	2	1	1	1	1	1	2	2
Sample_0275	AntiCoag		W	78	UM			16	11	15	15	15	5	4	5	3	4	4	3	2	2	4	3	4	4	4	3	4	4	5	5	5	2
Sample_0276	AntiCoag		M	74	UM			10	8	14	8	11	4	2	3	1	4	3	1	2	2	4	4	2	4	2	2	2	2	4	3	4	3
Sample_0277	AntiCoag		M	72	IM		IM	16	10	14	7	10	5	4	3	4	5	3	3	2	2	4	4	2	4	2	2	2	1	3	3	4	2
Sample_0278	AntiCoag		M	69	IM		PM	11	11	16	8	11	4	3	4	2	2	3	3	3	2	4	4	4	4	2	2	2	2	4	3	4	3
Sample_0279	AntiCoag		M	70		IM	IM	9	11	15	11	10	5	2	3	2	2	3	3	2	3	4	3	4	4	4	3	2	2	3	3	4	2
Sample_0280	AntiCoag	3	M	58		IM		10	8	14	9	9	3	2	3	3	2	2	2	2	2	4	2	4	4	2	2	3	2	3	3	3	2
Sample_0281	AntiCoag		M	80		IM		14	8	15	11	11	5	2	4	4	4	2	2	2	2	4	4	3	4	4	3	2	2	4	3	4	3
Sample_0282	AntiCoag		M	53	IM	IM	IM	12	9	16	4	10	5	3	2	3	4	3	3	2	1	4	4	3	5	1	1	1	1	3	3	4	3
Sample_0283	AntiCoag		M	75	IM	IM	IM	19	16	12	10	15	1	4	5	5	5	4	3	5	4	4	2	3	3	3	3	2	2	5	5	5	2
Sample_0284	AntiCoag		M	67	IM	IM	IM	13	7	14	13	10	4	3	3	4	3	3	1	1	2	4	4	3	3	4	3	3	3	3	3	4	3
Sample_0285	AntiCoag		M	68	IM			12	10	14	9	11	4	2	3	3	4	3	3	2	2	4	3	4	3	2	3	2	2	4	3	4	1
Sample_0286	AntiCoag		M	71			IM	12	11	15	10	10	4	2	3	3	4	3	3	3	2	4	4	3	4	4	2	2	2	3	3	4	2
Sample_0287	AntiCoag		W	74	IM			9	8	14	15	8	5	2	2	2	3	2	2	2	2	4	4	2	4	4	3	4	4	3	2	3	2
Sample_0288	AntiCoag		M	72	IM		IM	15	10	15	12	11	4	4	3	4	4	4	2	2	2	4	3	4	4	3	3	3	3	4	3	4	2
Sample_0289	AntiCoag		M	73	UM		IM	9	7	15	9	7	4	2	2	2	3	1	2	2	2	5	4	2	4	2	3	2	2	3	2	2	3
Sample_0290	AntiCoag	9	M	60		IM	PM	12	12	20	7	12	4	3	2	3	4	4	3	3	2	5	5	5	5	2	1	2	2	5	3	4	2
Sample_0291	AntiCoag		M	77		IM	IM	11	9	18	13	7	4	2	2	4	3	1	2	4	2	5	5	3	5	4	3	4	2	3	2	2	3
Sample_0292	AntiCoag		M	73		IM	IM	10	8	16	10	10	4	3	3	2	2	2	2	2	2	4	4	4	4	2	2	4	2	3	3	4	1
Sample_0293	AntiCoag		M	66		IM		8	8	15	8	10	4	2	2	2	2	2	2	2	2	4	4	3	4	2	2	2	2	4	2	4	2
Sample_0294	AntiCoag	3	M	60			IM	12	12	16	11	11	4	3	3	3	3	4	2	3	3	5	4	3	4	3	3	2	3	4	3	4	2
Sample_0295	AntiCoag		M	62			IM	13	12	16	5	7	1	2	3	4	4	4	2	4	2	4	4	4	4	2	1	1	1	2	3	2	2
Sample_0296	AntiCoag		M	62	UM			9	7	12	8	7	4	2	2	3	2	1	2	2	2	2	4	2	4	2	2	2	2	2	2	3	2
Sample_0297	AntiCoag		M	82			IM	10	12	15	8	8	3	2	2	4	2	4	2	4	2	4	4	3	4	2	2	2	2	2	2	4	0
Sample_0298	AntiCoag		M	79			IM	11	13	11	9	8	2	3	2	3	3	4	3	4	2	4	2	3	2	3	2	2	2	3	3	2	1
Sample_0299	AntiCoag		M	66			IM	11	13	16	15	10	5	3	2	3	3	3	3	5	2	5	3	3	5	3	3	4	5	3	3	4	1
Sample_0300	AntiCoag		W	64		IM	IM	15	13	15	6	11	5	3	4	4	4	4	3	3	3	4	4	3	4	2	2	1	1	4	3	4	3
Sample_0301	AntiCoag		M	72		IM	IM	8	8	14	8	10	4	2	2	2	2	2	2	2	2	4	4	2	4	2	2	2	2	4	2	4	2
Sample_0302	AntiCoag		M	76		IM	IM	7	5	14	6	6	4	2	2	1	2	1	2	1	1	4	4	2	4	2	1	1	2	2	2	2	2
Sample_0303	AntiCoag		M	65	PM		IM	8	5	16	4	6	5	2	2	2	2	2	1	1	1	4	4	4	4	1	1	1	1	2	2	2	2
Sample_0304	AntiCoag		M	80		IM		17	8	14	4	11	4	5	2	5	5	3	1	2	2	4	3	3	4	1	1	1	1	4	3	4	2
Sample_0305	AntiCoag		W	71		IM	IM	16	12	17	11	15	5	4	4	3	5	4	4	2	2	5	4	4	4	4	3	2	2	5	5	5	4
Sample_0306	AntiCoag		M	68		IM		14	13	15	11	7	4	4	3	4	3	4	3	3	3	3	4	4	4	4	3	2	2	2	2	3	4
Sample_0307	AntiCoag		M	68			IM	13	11	16	11	12	4	3	3	3	4	4	3	2	2	4	4	3	5	4	3	2	2	4	3	5	2
Sample_0308	AntiCoag	3	W	48		IM		14	5	13	13	11	5	5	2	4	3	1	1	2	1	4	2	3	4	4	3	4	2	3	3	5	2
Sample_0309	AntiCoag		M	81			PM	10	6	16	11	7	4	2	4	2	2	2	2	1	1	5	4	3	4	3	3	3	2	2	2	3	2
Sample_0310	AntiCoag	3	M	62	IM			8	6	18	8	5	5	2	2	2	2	1	2	2	1	5	4	4	5	2	2	2	2	2	1	2	2
Sample_0311	AntiCoag		M	67		IM		12	6	16	9	10	4	2	3	3	4	1	2	1	2	5	4	3	4	2	3	2	2	3	3	4	3
Sample_0312	AntiCoag	9	W	55	IM	IM	IM	11	13	16	7	10	4	2	3	3	3	5	4	2	2	4	4	4	4	2	2	2	1	3	3	4	3
Sample_0313	AntiCoag	4	M	56		IM		11	9	15	4	10	4	2	3	3	3	2	3	2	2	4	4	3	4	1	1	1	1	3	3	4	3
Sample_0314	AntiCoag		W	73		IM		12	8	17	10	10	4	3	3	3	3	2	2	2	2	5	4	4	4	3	3	2	2	3	3	4	3
Sample_0315	AntiCoag		M	55		IM		10	10	15	9	9	4	1	2	3	4	4	2	2	2	4	4	3	4	3	2	2	2	3	3	3	0
Sample_0316	AntiCoag		M	66	IM		PM	10	10	16	9	9	3	2	2	2	4	3	3	2	2	4	4	4	4	3	2	2	2	3	3	3	4
Sample_0317	AntiCoag		W	64	IM			14	8	15	4	10	4	4	3	4	3	1	3	2	2	4	4	3	4	1	1	1	1	3	3	4	3
Sample_0318	AntiCoag	2	W	55		PM		13	12	15	9	11	5	3	3	3	4	3	3	2	4	4	4	3	4	3	2	2	2	4	3	4	2
Sample_0319	AntiCoag		M	77	IM			11	10	13	9	8	4	3	2	3	3	3	3	2	2	4	2	3	4	3	2	2	2	3	2	3	2
Sample_0320	AntiCoag		M	72	IM			12	8	15	9	7	5	3	2	4	3	3	2	1	2	4	4	3	4	2	1	4	2	3	2	2	1
Sample_0321	AntiCoag	3	M	48	IM	IM	IM	14	10	15	9	10	4	2	3	4	5	3	3	2	2	4	4	3	4	3	2	2	2	3	3	4	2
Sample_0322	AntiCoag		M	70		IM		13	8	14	12	13	2	4	2	2	5	2	2	2	2	4	4	2	4	4	4	2	2	4	4	5	4
Sample_0323	AntiCoag		M	87			IM	11	7	16	7	11	4	2	3	4	2	2	1	2	2	4	4	4	4	1	3	2	1	4	3	4	2
Sample_0324	AntiCoag		M	73			UM	13	12	15	10	9	4	4	3	3	3	3	3	3	3	4	4	3	4	3	3	2	2	3	3	3	1
Sample_0325	AntiCoag	9	M	64		IM		10	8	15	4	10	4	2	3	3	2	2	2	2	2	4	4	3	4	1	1	1	1	3	3	4	3
Sample_0326	AntiCoag		W	65	IM		IM	13	10	16	8	12		4	3	4	2	2	2	4	2	4	4	4	4	2	2	2	2	4	4	4	2
Sample_0327	AntiCoag		W	78		IM		13	9	15	10	12	4	4	2	4	3	3	2	2	2	4	4	3	4	3	3	2	2	5	2	5	2
Sample_0328	AntiCoag		M	77			IM	12	8	17	9	10	3	1	5	3	3	3	3	1	1	4	5	4	4	2	3	2	2	3	3	4	2
Sample_0329	AntiCoag		M	76	IM		IM	16	11	14	14	13	5	4	4	4	4	2	2	4	3	4	3	3	4	3	3	4	4	5	4	4	1
Sample_0330	AntiCoag	4	M	60			IM	11	10	16	6	9	4	2	2	3	4	3	2	3	2	5	3	4	4	2	1	2	1	3	3	3	3
Sample_0331	AntiCoag		M	67			IM	12	13	16	8	10	4	2	3	3	4	3	3	5	2	4	4	4	4	2	2	2	2	3	3	4	0
Sample_0332	AntiCoag		M	69	IM		IM	10	9	18	10	10	4	2	2	4	2	3	2	2	2	5	4	5	4	3	3	2	2	3	3	4	3
Sample_0333	AntiCoag		M	77	PM			15	13	17	11	9	4	4	2	4	5	3	3	5	2	5	4	3	5	4	2	3	2	4	2	3	3
Sample_0334	AntiCoag		M	86	IM	IM	IM	11	9	17	8	10	3	3	3	2	3	3	2	2	2	4	5	4	4	2	2	2	2	3	3	4	3
Sample_0335	AntiCoag		M	68	IM		IM	18	12	16	5	14	2	4	4	5	5	4	2	4	2	4	4	4	4	2	1	1	1	5	4	5	3
Sample_0336	AntiCoag		M	78		IM		11	12	16	13	10	3	2	3	3	3	4	3	3	2	4	4	4	4	3	3	4	3	3	3	4	1
Sample_0337	AntiCoag		M	65	IM		IM	8	4	16	9	7	5	2	2	2	2	1	1	1	1	5	4	3	4	2	3	2	2	3	2	2	2
Sample_0338	AntiCoag		W	77			IM	13	6	17	5	12	4	3	3	3	4	1	1	2	2	5	4	4	4	2	1	1	1	4	4	4	2
Sample_0339	AntiCoag	3	W	56		PM	IM	8	7	17	8	11	4	2	2	2	2	1	2	2	2	5	4	4	4	2	2	2	2	4	2	5	2
Sample_0340	AntiCoag		W	73			IM	7	7	19	11	9	5	1	2	2	2	1	2	2	2	5	5	5	4	4	3	2	2	3	3	3	1
Sample_0341	AntiCoag		M	71			IM	10	5	16	13	7	4	2	2	2	4	1	2	1	1	4	4	3	5	4	2	4	3	2	2	3	1
Sample_0342	AntiCoag		M	52	IM	IM	IM	14	6	16	10	9	5	3	1	5	5	1	1	2	2	5	4	2	5	2	2	4	2	3	3	3	3
Sample_0343	AntiCoag		M	76	IM	IM	IM	12	8	17	13	10	5	3	2	3	4	2	2	3	1	5	5	3	4	3	2	4	4	4	2	4	2
Sample_0344	AntiCoag		M	73	IM	IM	IM	11	11	15	8	11	4	3	1	3	4	4	3	3	1	4	4	3	4	2	2	2	2	4	3	4	2
Sample_0345	AntiCoag		W	82	UM		IM	13	14	18	5	10	4	4	3	3	3	3	3	5	3	5	4	4	5	2	1	1	1	4	3	3	2
Sample_0346	AntiCoag	9	M	59	UM		IM	13	9	15	10	11	4	2	4	3	4	3	2	2	2	4	4	3	4	3	3	2	2	4	3	4	2
Sample_0347	AntiCoag		M	65	IM			10	6	16	9	7	4	3	1	3	3	2	2	1	1	4	4	4	4	2	3	2	2	3	2	2	4
Sample_0348	AntiCoag	4	M	54			IM	11	9	18	6	12	5	4	3	2	2	2	3	2	2	5	4	4	5	2	2	1	1	5	3	4	1
Sample_0349	AntiCoag		M	82			IM	11	12	10	10	9	4	3	3	3	2	3	3	3	3	2	3	3	2	3	3	2	2	3	3	3	1
Sample_0350	AntiCoag		M	73			IM	15	8	17	10	11	5	4	3	3	5	2	2	2	2	4	4	5	4	2	2	4	2	4	3	4	2
Sample_0351	AntiCoag		M	71		IM		11	11	13	9	8	4	2	2	3	4	3	3	3	2	4	2	3	4	3	2	2	2	3	3	2	2
Sample_0352	AntiCoag		M	79	IM			12	11	15	14	10	4	3	3	3	3	3	3	3	2	4	4	3	4	4	3	4	3	3	3	4	2
Sample_0353	AntiCoag		M	78		IM		14	9	16	10	9	5	3	4	3	4	2	3	2	2	4	4	4	4	3	3	1	3	3	3	3	2
Sample_0354	AntiCoag	4	M	56		IM		9	4	17	6	3	4	4	1	2	2	1	1	1	1	4	5	3	5	2	2	1	1	1	1	1	1
Sample_0355	AntiCoag		W	57		IM		10	10	18	6	9	4	2	2	3	3	2	3	4	1	5	4	4	5	2	2	1	1	2	3	4	3
Sample_0356	AntiCoag		M	73			IM	11	9	17	11	9	5	3	2	3	3	1	3	3	2	5	5	3	4	2	2	4	3	3	3	3	3
Sample_0357	AntiCoag		M	67	IM	IM		12	8	15	8	11	4	3	3	3	3	2	2	2	2	4	4	3	4	2	2	2	2	4	3	4	3
Sample_0358	AntiCoag		M	65	IM			12	5	14	8	10	4	4	2	3	3	2	1	1	1	5	2	2	5	2	2	2	2	3	3	4	2
Sample_0359	AntiCoag	4	W	51	IM			13	7	13	10	7	4	4	2	3	4	2	2	1	2	5	3	1	4	3	2	4	1	2	2	3	2
Sample_0360	AntiCoag		M	83	PM		IM	11	11	17	10	10	4	2	3	4	2	3	3	3	2	4	4	4	5	2	2	3	3	3	3	4	2
Sample_0361	AntiCoag		M	68	IM			11	8	16	9	7	5	3	1	3	4	2	2	2	2	4	4	4	4	3	3	2	1	2	2	3	2
Sample_0362	AntiCoag		M	74			IM	14	13	16	8	11	4	4	2	4	4	5	2	4	2	4	4	4	4	2	2	2	2	4	3	4	3
Sample_0363	AntiCoag		M	69	IM			13	6	16	15	7	5	3	2	4	4	1	1	2	2	5	4	3	4	5	3	4	3	2	2	3	1
Sample_0364	AntiCoag	4	W	54		IM	IM	15	9	14	12	9	3	4	3	4	4	3	2	2	2	4	3	3	4	3	3	4	2	3	3	3	3
Sample_0365	AntiCoag		M	63		IM		11	9	11	7	8	2	3	3	3	2	2	3	2	2	2	2	3	4	2	2	1	2	3	3	2	3
Sample_0366	AntiCoag		W	80			IM	10	8	17	11	14	5	4	1	2	3	1	2	4	1	5	4	3	5	3	2	4	2	4	5	5	1
Sample_0367	AntiCoag		M	78			IM	16	11	17	7	8	5	4	3	4	5	4	3	2	2	5	4	3	5	2	2	2	1	3	3	2	3
Sample_0368	AntiCoag		W	78			IM	12	10	16	8	10	4	2	3	3	4	4	2	2	2	4	4	4	4	2	2	2	2	4	2	4	2
Sample_0369	AntiCoag		W	77			IM	14	12	16	18	10	5	3	3	5	3	4	3	3	2	4	4	4	4	5	5	4	4	3	3	4	2
Sample_0370	AntiCoag		M	64		IM	IM	13	7	15	8	9	3	3	4	3	3	1	2	2	2	4	4	3	4	2	2	2	2	4	2	3	1
Sample_0371	AntiCoag		M	77			PM	16	9	16	8	11	5	4	4	4	4	3	2	2	2	4	4	4	4	2	2	2	2	4	3	4	2
Sample_0372	AntiCoag		M	78	IM	IM	IM	13	10	14	15	10	4	2	2	5	4	2	2	4	2	4	4	2	4	4	3	4	4	4	2	4	4
Sample_0373	AntiCoag	3	W	45			IM	13	12	14	15	10	4	3	3	3	4	4	2	3	3	4	3	3	4	4	4	4	3	3	3	4	2
Sample_0374	AntiCoag	3	M	38		IM		10	7	12	16	9	5	3	1	4	2	2	2	1	2	3	4	2	3	5	4	5	2	3	1	5	3
Sample_0375	AntiCoag		W	76			IM	14	9	17	11	6	4	4	2	4	4	3	2	2	2	4	4	4	5	2	3	4	2	2	2	2	0
Sample_0376	AntiCoag		M	56			IM	15	12	15	8	10	4	4	3	4	4	3	3	4	2	4	3	4	4	2	2	2	2	3	3	4	2
Sample_0377	AntiCoag		M	70		IM		14	13	14	14	9	4	4	3	3	4	3	3	3	4	4	3	3	4	4	3	4	3	3	3	3	2
Sample_0378	AntiCoag	4	M	51			IM	15	12	15	6	12	5	4	3	4	4	3	3	3	3	4	3	4	4	2	1	2	1	4	3	5	2
Sample_0379	AntiCoag		M	82			IM	10	10	18	8	9	5	1	3	3	3	3	3	3	1	5	5	3	5	4	2	1	1	3	3	3	3
Sample_0380	AntiCoag		M	75	IM		IM	12	9	14	8	9	3	4	2	3	3	1	2	5	1	4	4	2	4	2	2	2	2	3	3	3	2
Sample_0381	AntiCoag		M	74	IM			15	5	17	14	7	3	4	2	4	5	1	1	2	1	5	5	3	4	4	3	5	2	2	1	4	2
Sample_0382	AntiCoag		M	79			IM	16	13	16	15	11	4	4	4	4	4	3	3	4	3	4	4	4	4	4	4	3	4	4	3	4	1
Sample_0383	AntiCoag		M	68	UM		IM	12	8	14	11	9	4	3	2	3	4	1	3	2	2	5	2	3	4	3	3	3	2	2	3	4	2
Sample_0384	AntiCoag	4	W	51			IM	13	11	14	12	7	3	4	1	3	5	2	2	5	2	4	4	2	4	3	3	4	2	3	2	2	2
Sample_0385	AntiCoag		M	73			IM	10	9	15	9	11	4	2	2	2	4	3	2	2	2	4	4	3	4	3	2	2	2	4	3	4	0
Sample_0386	AntiCoag		M	81	IM			12	12	14	14	9	4	2	3	4	3	2	4	4	2	4	3	3	4	4	3	4	3	3	3	3	2
Sample_0387	AntiCoag		M	82			IM	12	9	16	4	9	5	3	3	3	3	4	2	1	2	5	4	3	4	1	1	1	1	3	3	3	2
Sample_0388	AntiCoag		M	77	IM		IM	13	10	15	12	10	4	3	2	4	4	3	3	2	2	4	4	3	4	4	3	3	2	3	3	4	3
Sample_0389	AntiCoag		M	79	IM		IM	14	11	14	9	11	2	4	3	3	4	5	2	2	2	3	3	4	4	2	2	2	3	4	3	4	0
Sample_0390	AntiCoag		M	81	IM			9	7	14	10	10	2	2	3	2	2	1	2	2	2	4	4	2	4	2	2	4	2	3	3	4	1
Sample_0391	AntiCoag		M	71			IM	13	11	15	9	9	4	3	2	4	4	3	3	3	2	4	4	3	4	2	3	2	2	3	3	3	2
Sample_0392	AntiCoag		M	70	IM			11	7	16	8	10	5	3	2	3	3	2	1	2	2	4	4	3	5	2	3	2	1	3	3	4	4
Sample_0393	AntiCoag		M	88		IM		15	16	14	13	11	4	4	4	4	3	5	4	4	3	4	3	3	4	4	3	3	3	4	3	4	2
Sample_0394	AntiCoag		M	69	IM			7	4	19	7	7	5	2	1	2	2	1	1	1	1	5	4	5	5	2	1	3	1	4	1	2	2
Sample_0395	AntiCoag		W	74		IM		14	10	17	10	10	5	3	4	3	4	3	3	2	2	5	4	4	4	4	3	1	2	3	3	4	1
Sample_0396	AntiCoag	4	M	49	IM		PM	10	6	19	12	9	5	2	2	3	3	1	2	2	1	5	5	4	5	4	2	4	2	3	3	3	3
Sample_0397	AntiCoag		M	76		PM		16	12	15	17	11	5	4	4	5	3	3	3	4	2	4	4	3	4	4	4	5	4	4	3	4	3
Sample_0398	AntiCoag	9	M	58	IM			7	6	19	5	6	5	2	1	2	2	1	2	2	1	5	5	4	5	1	1	2	1	2	1	3	4
Sample_0399	AntiCoag		M	65	IM			11	8	16	10	10	4	2	3	3	3	2	2	2	2	5	4	2	5	2	2	4	2	3	3	4	2
Sample_0400	AntiCoag		M	79		IM	IM	14	7	17	10	8	2	4	2	4	4	1	2	2	2	5	4	4	4	2	2	4	2	3	3	2	2
Sample_0401	AntiCoag		W	63		IM	IM	11	11	15	8	9	4	3	2	3	3	3	3	3	2	4	4	3	4	2	2	2	2	3	3	3	2
Sample_0402	AntiCoag		W	69		IM		12	9	16	8	9	5	2	3	3	4	2	2	3	2	4	4	4	4	4	2	1	1	3	3	3	1
Sample_0403	AntiCoag		M	70			IM	12	8	16	13	9	4	2	1	4	5	2	2	2	2	4	4	4	4	4	3	4	2	3	3	3	2
Sample_0404	AntiCoag		M	69			IM	16	12	14	11	13	3	4	4	4	4	3	3	3	3	4	3	3	4	3	3	3	2	5	4	4	1
Sample_0405	AntiCoag		M	80		IM	UM	8	7	17	7	6	4	1	2	3	2	1	2	2	2	5	5	3	4	3	2	1	1	1	1	4	4
Sample_0406	AntiCoag		M	75	IM		IM	10	5	19	10	7	4	2	3	3	2	1	2	1	1	5	5	4	5	2	2	4	2	3	2	2	4
Sample_0407	AntiCoag		M	77		IM		14	12	17	9	10	5	4	2	3	5	3	3	4	2	5	4	4	4	2	3	2	2	3	3	4	3
Sample_0408	AntiCoag		M	80		IM	IM	12	9	16	11	9	3	2	3	3	4	3	2	2	2	4	4	4	4	3	3	2	3	3	3	3	3
Sample_0409	AntiCoag		W	76	IM	IM	IM	15	8	16	8	8	5	4	3	4	4	2	2	2	2	5	4	2	5	2	3	2	1	3	2	3	1
Sample_0410	AntiCoag		W	79	IM			14	11	14	13	7	4	4	3	3	4	4	3	2	2	4	3	3	4	4	3	4	2	2	2	3	2
Sample_0411	AntiCoag		M	90			PM	10	8	17	11	9	2	2	3	3	2	3	2	2	1	5	4	4	4	3	2	4	2	3	3	3	2
Sample_0412	AntiCoag		M	64			PM	10	11	15	10	10	4	2	3	2	3	2	3	3	3	4	4	3	4	3	3	2	2	3	3	4	2
Sample_0413	AntiCoag		M	76	IM		IM	9	8	15	8	7	5	2	2	3	2	2	2	2	2	4	4	3	4	2	2	2	2	3	2	2	3
Sample_0414	AntiCoag	4	M	60			IM	13	8	15	8	9	4	3	2	4	4	2	3	1	2	4	4	3	4	2	2	2	2	3	3	3	0
Sample_0415	AntiCoag		M	61			IM	9	8	17	8	9	4	2	2	2	3	2	2	2	2	4	5	4	4	2	2	2	2	3	3	3	3
Sample_0416	AntiCoag		W	65			IM	12	9	17	8	9	5	4	2	3	3	2	3	2	2	4	4	4	5	2	2	2	2	3	2	4	0
Sample_0417	AntiCoag	3	M	55		IM	IM	12	14	18	11	11	5	3	3	3	3	3	3	5	3	4	4	5	5	4	3	2	2	4	3	4	1
Sample_0418	AntiCoag		W	79	IM			14	10	16	9	9	4	3	3	4	4	2	3	3	2	4	4	4	4	2	2	3	2	3	3	3	2
Sample_0419	AntiCoag		M	79	IM			8	10	16	8	7	4	2	2	2	2	4	2	2	2	4	4	4	4	2	2	2	2	2	2	3	2
Sample_0420	AntiCoag		M	73	IM			16	13	13	11	9	5	5	3	4	4	3	3	4	3	4	2	4	3	4	3	2	2	3	3	3	3
Sample_0421	AntiCoag		M	82	IM			14	13	15	10	12	2	3	4	5	2	4	2	5	2	4	5	3	3	3	3	2	2	5	3	4	4
Sample_0422	AntiCoag		W	69	IM			9	7	16	11	7	4	3	2	2	2	1	2	2	2	4	4	4	4	3	2	4	2	2	2	3	1
Sample_0423	AntiCoag		M	77	IM			11	11	18	10	6	5	2	2	3	4	4	3	2	2	4	5	5	4	4	2	2	2	2	2	2	2
Sample_0424	AntiCoag		M	80	IM			12	8	16	9	10	5	4	2	3	3	2	2	2	2	4	4	4	4	2	2	4	1	4	2	4	1
Sample_0425	AntiCoag		M	65	IM			11	12	16	8	9	4	2	3	3	3	4	3	3	2	4	4	4	4	2	2	2	2	3	3	3	0
Sample_0426	AntiCoag	9	M	47		PM		11	10	12	6	10	4	2	2	3	4	3	3	2	2	3	3	2	4	2	1	2	1	4	3	3	1
Sample_0427	AntiCoag	9	M	52			UM	10	6	20	6	8	4	3	2	2	3	2	2	1	1	5	5	5	5	2	1	2	1	2	2	4	1
Sample_0428	AntiCoag		M	67	IM		IM	8	11	16	9	7	4	2	2	2	2	4	3	2	2	4	4	4	4	2	3	2	2	2	2	3	2
Sample_0429	AntiCoag	4	M	55	IM			9	9	11	8	9	4	1	2	3	3	2	1	4	2	4	2	3	2	2	2	2	2	3	3	3	2
Sample_0430	AntiCoag		W	64		IM	IM	12	6	12	4	6	4	2	2	4	4	1	2	2	1	5	4	2	1	1	1	1	1	2	2	2	2
Sample_0431	AntiCoag		W	76		IM	IM	11	8	16	9	10	4	2	2	3	4	2	2	2	2	4	4	4	4	3	2	2	2	4	2	4	3
Sample_0432	AntiCoag		M	75		IM	IM	13	8	10	5	12	4	4	2	3	4	1	2	4	1	4	2	3	1	2	1	1	1	4	4	4	0
Sample_0433	AntiCoag		W	82			IM	10	8	16	15	7	4	2	2	2	4	2	2	2	2	4	4	4	4	5	3	3	4	2	2	3	3
Sample_0434	AntiCoag		M	79	IM		IM	11	9	16	9	7	4	3	2	3	3	2	3	2	2	4	4	4	4	3	2	2	2	3	2	2	2
Sample_0435	AntiCoag		W	53	UM		IM	18	7	16	10	13	5	5	4	4	5	2	1	3	1	5	4	3	4	3	3	2	2	5	3	5	2
Sample_0436	AntiCoag		M	76		IM	IM	15	14	15	12	14	4	4	4	3	4	5	3	4	2	4	4	3	4	4	2	4	2	5	4	5	3
Sample_0437	AntiCoag		M	76	IM			16	10	16	10	8	5	5	2	4	5	4	2	2	2	4	4	4	4	2	2	4	2	2	2	4	2
Sample_0438	AntiCoag		M	79	IM			10	8	17	9	8	3	2	2	3	3	2	2	2	2	4	5	3	5	2	3	2	2	4	2	2	3
Sample_0439	AntiCoag		W	78	IM			12	8	15	18	10	4	3	2	3	4	2	2	2	2	4	4	3	4	5	5	4	4	3	3	4	2
Sample_0440	AntiCoag		M	72		PM		12	6	15	9	6	4	3	2	3	4	1	2	2	1	5	4	2	4	2	2	2	3	2	2	2	4
Sample_0441	AntiCoag		W	79	IM	IM		14	9	14	13	7	4	4	2	4	4	3	2	2	2	4	4	2	4	4	3	4	2	2	2	3	4
Sample_0442	AntiCoag		W	78	IM		PM	11	10	14	13	9	4	2	2	3	4	3	3	2	2	4	3	3	4	4	3	4	2	3	2	4	3
Sample_0443	AntiCoag		W	75			IM	19	15	13	15	14	3	5	5	4	5	5	3	4	3	3	3	4	3	5	3	5	2	5	4	5	1
Sample_0444	AntiCoag		W	64			IM	15	8	15	11	8	4	4	2	4	5	2	2	2	2	4	4	3	4	4	3	2	2	2	2	4	2
Sample_0445	AntiCoag		M	71	UM			11	10	15	14	8	4	2	2	3	4	2	2	4	2	4	4	3	4	5	3	4	2	3	3	2	1
Sample_0446	AntiCoag	2	M	56	UM			8	6	17	6	3	2	2	2	2	2	2	1	2	1	5	4	3	5	2	1	2	1	1	1	1	1
Sample_0447	AntiCoag	2	M	57		IM	PM	12	9	15	12	12	5	4	2	4	2	3	2	2	2	4	4	2	5	4	2	4	2	5	2	5	3
Sample_0448	AntiCoag		M	63		IM	PM	14	9	16	10	10	4	4	2	4	4	3	2	2	2	4	4	4	4	3	3	2	2	4	2	4	2
Sample_0449	AntiCoag		M	70		IM	IM	13	12	16	10	11	4	3	3	3	4	4	3	2	3	4	4	4	4	4	2	2	2	4	3	4	3
Sample_0450	AntiCoag		W	88			IM	9	6	19	12	9	3	2	2	2	3	2	1	1	2	5	5	4	5	3	2	4	3	4	2	3	3
Sample_0451	AntiCoag		W	64	IM			12	10	17	11	10	5	3	3	3	3	2	3	3	2	5	4	4	4	4	3	2	2	3	3	4	3
Sample_0452	AntiCoag		M	64	IM			8	8	16	8	6	5	2	2	2	2	2	2	2	2	4	4	4	4	2	2	2	2	2	2	2	1
Sample_0453	AntiCoag		M	72	IM		IM	14	12	15	9	10	4	3	3	4	4	4	3	3	2	4	4	3	4	2	3	2	2	3	3	4	3
Sample_0454	AntiCoag		M	68	IM	IM	IM	9	7	17	8	6	3	2	2	3	2	3	2	1	1	5	4	4	4	1	4	2	1	3	2	1	2
Sample_0455	AntiCoag		M	73		IM	IM	11	11	15	12	9	3	3	2	3	3	3	3	3	2	4	4	3	4	3	3	3	3	3	3	3	3
Sample_0456	AntiCoag	4	M	58			IM	14	9	13	8	9	4	4	2	4	4	2	2	3	2	4	3	2	4	2	2	2	2	3	3	3	2
Sample_0457	AntiCoag		M	77		IM		11	11	12	12	10	2	3	3	3	2	3	3	3	2	4	3	3	2	3	3	3	3	3	3	4	2
Sample_0458	AntiCoag		M	83		IM		12	9	16	4	9	3	3	3	3	3	3	3	1	2	4	3	4	5	1	1	1	1	3	3	3	2
Sample_0459	AntiCoag	4	M	48	IM			12	10	14	9	4	3	4	1	4	3	3	2	3	2	4	3	3	4	2	2	3	2	1	1	2	3
Sample_0460	AntiCoag		M	68			IM	12	11	16	7	7	4	4	2	4	2	3	2	4	2	4	4	4	4	2	2	2	1	2	2	3	3
Sample_0461	AntiCoag		W	65	IM		IM	10	10	15	7	12	4	2	3	3	2	2	3	3	2	4	4	3	4	2	2	1	2	4	3	5	3
Sample_0462	AntiCoag		W	69		IM	IM	14	8	15	12	9	5	4	3	3	4	2	2	2	2	4	4	3	4	5	4	2	1	3	3	3	3
Sample_0463	AntiCoag		W	78		IM	IM	8	9	12	8	9	3	1	2	3	2	1	3	3	2	1	4	3	4	2	2	3	1	3	3	3	1
Sample_0464	AntiCoag		M	69		IM	IM	10	8	17	9	10	4	2	2	3	3	1	3	2	2	4	4	4	5	2	3	2	2	3	3	4	2
Sample_0465	AntiCoag	3	M	59		IM		11	8	16	10	7	5	3	1	3	4	2	1	4	1	4	5	3	4	3	3	2	2	2	2	3	3
Sample_0466	AntiCoag		M	84		IM		9	8	19	10	8	5	2	2	3	2	2	2	2	2	5	5	4	5	3	3	2	2	3	3	2	1
Sample_0467	AntiCoag		M	68			UM	12	6	18	4	9	5	3	2	3	4	2	2	1	1	5	5	5	3	1	1	1	1	3	3	3	1
Sample_0468	AntiCoag	3	M	53		IM		14	13	16	12	10	4	3	3	4	4	3	4	3	3	4	4	4	4	4	3	2	3	3	3	4	2
Sample_0469	AntiCoag		M	79		IM	IM	9	7	18	9	5	4	3	1	3	2	3	2	1	1	5	5	3	5	3	3	2	1	1	1	3	4
Sample_0470	AntiCoag		M	65		IM	IM	13	5	15	12	8	4	4	2	3	4	1	1	2	1	5	4	2	4	3	3	3	3	2	2	4	2
Sample_0471	AntiCoag		M	80	IM		IM	10	8	18	10	10	5	2	2	4	2	2	2	2	2	5	4	4	5	2	4	2	2	4	2	4	2
Sample_0472	AntiCoag	2	M	59			IM	19	18	14	11	11	5	5	4	5	5	3	5	5	5	4	4	3	3	3	3	2	3	3	3	5	2
Sample_0473	AntiCoag		M	82			IM	9	8	15	8	10		2	2	2	3	2	2	2	2	2	4	4	5	2	2	2	2	4	3	3	1
Sample_0474	AntiCoag		W	70	IM			13	10	15	9	10	3	4	2	3	4	3	2	3	2	4	4	3	4	3	2	2	2	3	3	4	3
Sample_0475	AntiCoag		M	78	IM			15	15	18	14	12	5	3	3	4	5	4	4	4	3	5	4	5	4	4	3	4	3	4	3	5	2
Sample_0476	AntiCoag		M	74			IM	12	11	14	7	10	4	2	4	2	4	3	4	1	3	4	2	4	4	2	1	1	3	3	3	4	1
Sample_0477	AntiCoag		M	67			IM	14	8	16	13	9	5	2	3	4	5	1	3	2	2	5	4	3	4	4	3	3	3	3	3	3	1
Sample_0478	AntiCoag	9	M	51			IM	13	6	17	9	11	4	4	2	3	4	2	2	1	1	5	4	3	5	3	2	2	2	4	3	4	1
Sample_0479	AntiCoag	9	M	59	IM		IM	11	7	16	8	7	4	2	2	3	4	1	2	2	2	4	3	4	5	2	2	2	2	3	2	2	2
Sample_0480	AntiCoag	4	M	57		IM		11	5	16	8	6	4	4	1	2	4	1	1	1	2	4	4	4	4	2	2	2	2	2	2	2	2
Sample_0481	AntiCoag		M	57			PM	9	5	17	13	5	5	2	1	2	4	2	1	1	1	5	5	2	5	4	3	4	2	1	1	3	1
Sample_0482	AntiCoag		M	68			PM	10	8	18	8	6	4	1	2	3	4	2	2	2	2	5	4	4	5	2	2	2	2	2	2	2	2
Sample_0483	AntiCoag	3	W	49			PM	15	9	19	8	10	4	4	3	3	5	2	2	3	2	5	4	5	5	2	1	3	2	3	3	4	3
Sample_0484	AntiCoag		M	72			PM	11	10	14	10	9	4	2	3	3	3	3	3	2	2	4	4	3	3	2	3	4	1	3	3	3	3
Sample_0485	AntiCoag		M	78	IM	IM	PM	10	8	12	9	7	3	1	3	3	3	2	2	2	2	3	4	3	2	2	3	2	2	3	2	2	2
Sample_0486	AntiCoag		M	70	IM		IM	9	8	14	10	9	2	2	2	2	3	2	2	2	2	4	4	3	3	2	3	3	2	3	3	3	1
Sample_0487	AntiCoag		M	66		IM		13	13	12	14	6	4	4	2	3	4	2	4	4	3	4	2	3	3	4	3	4	3	2	2	2	2
Sample_0488	AntiCoag	4	W	53		IM	IM	10	6	15	18	8	5	2	2	2	4	2	1	1	2	5	4	2	4	4	5	5	4	2	2	4	3
Sample_0489	AntiCoag		W	75		IM	IM	13	9	16	11	9	3	4	3	3	3	3	2	2	2	5	4	4	3	4	3	2	2	3	3	3	2
Sample_0490	AntiCoag		M	77			IM	15	11	15	12	13	5	3	3	4	5	3	3	3	2	4	3	4	4	3	3	4	2	4	4	5	2
Sample_0491	AntiCoag		M	70			IM	13	11	17	13	11	4	3	3	4	3	4	2	3	2	5	3	4	5	4	2	5	2	4	3	4	1
Sample_0492	AntiCoag		M	80			IM	12	9	15	10	9	4	3	3	3	3	2	3	2	2	4	4	3	4	2	2	4	2	3	3	3	1
Sample_0493	AntiCoag	9	M	55	IM			12	5	14	11	9	1	4	2	2	4	1	1	1	2	4	4	2	4	4	2	2	3	3	3	3	2
Sample_0494	AntiCoag		M	76	IM	IM	IM	8	5	18	8	6	4	2	2	2	2	1	2	1	1	5	5	3	5	3	3	1	1	2	2	2	3
Sample_0495	AntiCoag		W	89		IM		15	12	15	13	11	4	4	3	4	4	3	2	4	3	4	4	3	4	4	3	3	3	4	3	4	3
Sample_0496	AntiCoag	9	M	47			UM	17	13	12	17	11	4	5	3	4	5	3	4	3	3	4	2	2	4	5	4	5	3	4	3	4	2
Sample_0497	AntiCoag		M	74			UM	12	8	16	8	6	4	4	2	3	3	2	2	2	2	4	4	4	4	2	2	2	2	2	2	2	2
Sample_0498	AntiCoag		W	71			IM	13	8	16	7	12	5	3	4	3	3	1	3	2	2	5	4	3	4	2	2	2	1	4	3	5	2
Sample_0499	AntiCoag		W	74			UM	9	9	17	12	6	4	2	2	3	2	2	3	2	2	4	4	5	4	4	2	4	2	2	2	2	1
Sample_0500	AntiCoag		M	67	IM			12	9	15	7	9	5	3	2	3	4	3	2	2	2	4	4	3	4	2	3	1	1	2	3	4	3
Sample_0501	AntiCoag		M	78		IM		14	9	16	12	11	5	2	4	4	4	4	1	2	2	4	4	4	4	2	3	5	2	4	3	4	2
Sample_0502	AntiCoag		M	69	IM		IM	13	7	16	4	6	5	4	2	5	2	2	1	2	2	4	4	3	5	1	1	1	1	2	2	2	2
Sample_0503	AntiCoag	3	M	47	IM		IM	13	10	17	7	7	4	2	3	4	4	3	3	2	2	4	4	4	5	2	2	2	1	4	1	2	1
Sample_0504	AntiCoag		M	67		IM	IM	10	8	17	9	9	4	2	2	2	4	2	3	1	2	4	4	4	5	2	3	2	2	3	2	4	2
Sample_0505	AntiCoag	2	M	54	IM			11	9	18	10	9	4	1	3	3	4	3	2	2	2	5	3	5	5	3	2	2	3	3	3	3	3
Sample_0506	AntiCoag		W	69	IM			11	9	14	8	11	5	2	2	3	4	2	3	2	2	3	4	3	4	2	2	2	2	5	2	4	0
Sample_0507	AntiCoag		M	87	UM			16	10	19	9	9	5	4	3	4	5	3	3	2	2	5	5	4	5	3	2	2	2	3	2	4	1
Sample_0508	AntiCoag		W	74		PM	IM	12	11	15	12	9	5	4	3	3	2	3	3	2	3	4	4	3	4	4	2	2	4	3	3	3	2
Sample_0509	AntiCoag		M	65			IM	15	9	15	9	10	4	4	3	4	4	3	2	2	2	4	4	3	4	3	2	2	2	3	3	4	1
Sample_0510	AntiCoag		M	77			IM	9	9	16	15	10	5	2	2	2	3	2	2	3	2	5	4	3	4	4	3	4	4	3	3	4	2
Sample_0511	AntiCoag		M	78		IM		10	10	16	6	8	4	2	2	3	3	2	3	3	2	4	4	4	4	2	1	2	1	3	3	2	3
Sample_0512	AntiCoag		M	66	IM	IM		9	7	18	10	10	5	2	2	2	3	1	1	4	1	4	5	4	5	2	3	3	2	4	2	4	2
Sample_0513	AntiCoag		M	81		PM	UM	14	12	15	12	12	5	3	5	3	3	2	3	5	2	4	4	3	4	3	3	3	3	4	3	5	4
Sample_0514	AntiCoag	4	M	57		IM	IM	12	9	15	8	7	4	4	1	3	4	3	2	2	2	4	4	3	4	3	2	2	1	2	2	3	4
Sample_0515	AntiCoag		W	65			IM	8	5	16	5	6	4	2	2	2	2	2	1	1	1	4	4	4	4	2	1	1	1	2	2	2	1
Sample_0516	AntiCoag		W	68			IM	10	7	15	12	7	4	2	2	3	3	1	2	2	2	4	4	3	4	3	3	3	3	3	2	2	1
Sample_0517	AntiCoag		M	63		IM		9	7	16	8	10	3	2	2	2	3	3	2	1	1	5	5	2	4	2	2	2	2	4	2	4	2
Sample_0518	AntiCoag		M	75		IM		13	13	14	16	11	5	3	3	3	4	3	4	3	3	4	3	3	4	5	3	4	4	4	3	4	2
Sample_0519	AntiCoag		M	77			IM	11	10	16	9	11	4	2	3	2	4	4	2	2	2	4	4	4	4	2	2	2	3	4	3	4	1
Sample_0520	AntiCoag		M	75			IM	16	8	17	7	11	5	4	3	4	5	3	2	1	2	4	5	4	4	2	2	1	2	4	3	4	2
Sample_0521	AntiCoag		M	85			IM	17	19	14	16	9	5	4	3	5	5	5	5	5	4	3	4	4	3	5	3	4	4	3	3	3	1
Sample_0522	AntiCoag		M	80	IM	IM		13	11	16	9	9	4	4	3	3	3	4	2	3	2	4	4	4	4	3	2	2	2	3	3	3	2
Sample_0523	AntiCoag		M	73		IM		15	9	17	17	11	4	4	3	4	4	3	2	2	2	5	4	4	4	5	4	4	4	4	3	4	3
Sample_0524	AntiCoag		M	70	IM			15	9	15	10	15	5	3	4	3	5	3	3	1	2	4	4	3	4	4	3	2	1	5	5	5	1
Sample_0525	AntiCoag		M	79	UM		IM	12	9	17	8	8	3	2	2	4	4	1	2	4	2	5	4	3	5	2	2	2	2	2	2	4	2
Sample_0526	AntiCoag		M	65			IM	11	9	18	6	10	5	2	3	3	3	2	3	2	2	5	4	5	4	2	2	1	1	3	3	4	2
Sample_0527	AntiCoag	4	M	44		IM	PM	14	6	17	8	12	5	4	4	3	3	2	1	2	1	5	4	4	4	2	2	2	2	5	2	5	1
Sample_0528	AntiCoag		M	81	IM	IM		11	13	13	7	8	4	3	3	3	2	4	3	4	2	4	4	3	2	2	2	2	1	4	4	88	2
Sample_0529	AntiCoag	4	M	54			PM	15	8	14	8	8	4	4	3	4	4	2	2	2	2	4	4	2	4	2	2	2	2	3	2	3	2
Sample_0530	AntiCoag		M	79			IM	12	9	16	9	10	4	4	2	3	3	2	2	3	2	5	4	3	4	2	3	2	2	3	3	4	3
Sample_0531	AntiCoag		W	80	UM			9	6	15	11	7	5	2	2	2	3	1	1	3	1	5	2	3	5	4	2	3	2	2	2	3	2
Sample_0532	AntiCoag		M	68	PM		IM	12	10	17	5	8	4	3	3	2	4	3	3	2	2	4	4	4	5	1	2	1	1	3	2	3	1
Sample_0533	AntiCoag		M	60	UM			13	11	17	7	13	5	3	2	4	4	2	3	4	2	4	4	5	4	3	1	2	1	5	3	5	2
Sample_0534	AntiCoag	9	M	32	UM		PM	7	6	20	4	10	4	1	2	2	2	1	3	1	1	5	5	5	5	1	1	1	1	3	3	4	1
Sample_0535	AntiCoag		W	77			IM	11	10	15	10	9	4	2	2	3	4	1	2	2	5	4	4	3	4	4	2	2	2	3	3	3	0
Sample_0536	AntiCoag		W	69			IM	11	8	13	7	11	3	3	3	2	3	2	2	2	2	4	2	3	4	2	1	2	2	4	3	4	2
Sample_0537	AntiCoag		W	71			IM	11	10	14	7	11	3	2	3	2	4	2	3	3	2	3	4	3	4	2	2	2	1	4	3	4	1
Sample_0538	AntiCoag		M	68	IM	IM		11	6	19	12	3	5	4	1	2	4	1	1	2	2	5	5	4	5	4	2	4	2	1	1	1	3
Sample_0539	AntiCoag		M	74			PM	10	6	18	7	6	3	3	1	3	3	3	1	1	1	5	5	3	5	2	2	2	1	2	2	2	1
Sample_0540	AntiCoag	9	M	31			PM	13	8	15	7	10	5	3	3	4	3	1	3	2	2	5	4	2	4	1	2	2	2	4	3	3	1
Sample_0541	AntiCoag		M	76		IM	IM	13	5	18	10	11	5	2	3	4	4	1	2	1	1	5	4	4	5	3	3	2	2	4	3	4	3
Sample_0542	AntiCoag		M	83	PM		IM	10	8	15	11	7	2	2	3	3	2	2	3	2	1	4	4	3	4	4	3	2	2	2	3	2	2
Sample_0543	AntiCoag	4	M	53			IM	8	4	14	4	9	3	2	1	3	2	1	1	1	1	5	1	3	5	1	1	1	1	3	3	3	3
Sample_0544	AntiCoag		W	74			IM	11	9	15	8	6	2	3	2	3	3	3	2	2	2	4	4	3	4	2	2	3	1	2	2	2	3
Sample_0545	AntiCoag		M	72			IM	12	8	13	10	6	4	3	2	3	4	2	2	2	2	4	2	3	4	2	2	4	2	2	2	2	3
Sample_0546	AntiCoag		M	57			IM	14	16	13	14	10	4	4	2	4	4	4	5	4	3	3	3	4	3	4	3	4	3	4	3	3	1
Sample_0547	AntiCoag		M	92	UM		IM	20	15	12	13	15	4	5	5	5	5	5	2	5	3	4	2	2	4	3	2	3	5	5	5	5	2
Sample_0548	AntiCoag	3	W	46		IM	IM	13	12	15	8	11	3	4	3	3	3	4	3	3	2	4	4	3	4	2	2	2	2	4	3	4	2
Sample_0549	AntiCoag		W	64	IM		IM	15	12	15	12	8	2	4	3	3	5	4	3	3	2	4	4	3	4	4	3	3	2	2	2	4	2
Sample_0550	AntiCoag		M	64		IM		12	7	15	6	10	4	2	3	3	4	3	1	1	2	4	4	3	4	2	1	2	1	4	2	4	3
Sample_0551	AntiCoag	4	M	51	IM			13	6	14	7	9	5	3	3	4	3	1	2	2	1	4	4	2	4	2	2	2	1	3	3	3	3
Sample_0552	AntiCoag		M	57			IM	12	12	14	12	10	5	5	1	3	3	3	3	3	3	5	3	3	3	3	3	3	3	3	3	4	2
Sample_0553	AntiCoag		M	77	IM		PM	10	8	18	12	8	4	2	2	3	3	2	3	1	2	4	4	5	5	4	2	4	2	2	2	4	1
Sample_0554	AntiCoag	3	M	55		IM		9	8	16	16	6	5	2	2	3	2	2	2	2	2	4	4	4	4	4	5	5	2	2	2	2	2
Sample_0555	AntiCoag	9	M	50		IM		16	7	15	11	10	5	5	2	4	5	1	3	2	1	4	4	2	5	4	3	2	2	3	3	4	2
Sample_0556	AntiCoag		M	73		IM		15	9	15	15	8	4	5	3	2	5	3	3	1	2	4	4	3	4	4	3	4	4	3	3	2	2
Sample_0557	AntiCoag	9	M	58	IM	IM	IM	11	7	16	6	9	5	4	2	3	2	2	2	1	2	4	4	4	4	2	2	1	1	3	3	3	3
Sample_0558	AntiCoag	9	W	57	IM	IM	IM	11	11	16	7	4	4	2	3	4	2	1	4	4	2	5	5	2	4	2	1	2	2	2	1	1	2
Sample_0559	AntiCoag		M	77	PM		IM	14	11	15	14	6	3	5	2	2	5	4	3	2	2	4	4	3	4	4	4	4	2	2	2	2	2
Sample_0560	AntiCoag		M	65		IM	IM	7	9	20	7	6	5	2	1	2	2	3	3	2	1	5	5	5	5	2	2	2	1	2	2	2	1
Sample_0561	AntiCoag		M	69	IM		IM	9	10	16	8	7	4	2	3	2	2	3	3	2	2	4	4	4	4	2	2	2	2	3	2	2	2
Sample_0562	AntiCoag		M	75	IM	IM	IM	19	16	8	8	12	4	5	5	5	4	5	3	4	4	1	2	3	2	1	2	2	3	4	4	4	4
Sample_0563	AntiCoag		M	74	IM		IM	14	9	16	11	9	5	4	2	4	4	3	2	2	2	4	4	4	4	4	3	2	2	3	3	3	2
Sample_0564	AntiCoag		M	66		IM	PM	9	5	18	8	8	5	2	2	2	3	1	1	2	1	4	5	4	5	2	3	2	1	3	3	2	2
Sample_0565	AntiCoag	3	M	32	IM	IM		15	14	9	13	12	4	3	4	4	4	3	4	3	4	2	3	2	2	3	3	4	3	4	4	4	3
Sample_0566	AntiCoag		W	76	IM	IM		11	11	13	7	12	4	2	3	2	4	4	3	2	2	4	4	3	2	2	2	1	2	4	4	4	0
Sample_0567	AntiCoag		M	62			IM	12	11	15	9	7	2	3	1	4	4	4	3	2	2	5	3	3	4	3	2	2	2	3	2	2	2
Sample_0568	AntiCoag		W	80		IM		14	11	15	10	10	3	4	2	4	4	3	3	3	2	4	4	3	4	2	2	4	2	4	2	4	3
Sample_0569	AntiCoag		W	75	IM		IM	14	9	18	16	13	5	4	3	4	3	2	1	4	2	5	4	4	5	4	4	4	4	5	3	5	2
Sample_0570	AntiCoag		M	66		IM	IM	8	7	15	17	9	5	1	2	3	2	2	2	2	1	4	4	3	4	5	3	5	4	3	2	4	1
Sample_0571	AntiCoag		M	80			IM	13	12	16	15	11	4	3	3	3	4	3	3	3	3	4	4	4	4	4	3	4	4	4	3	4	3
Sample_0572	AntiCoag		M	76		IM	IM	14	10	16	8	10	4	4	2	4	4	4	2	2	2	4	4	4	4	2	2	2	2	3	3	4	4
Sample_0573	AntiCoag		M	67	IM			7	9	18	8	5	4	2	2	1	2	2	2	4	1	5	4	4	5	2	2	2	2	2	1	2	2
Sample_0574	AntiCoag	4	W	56	IM			11	8	15	8	9	4	3	2	3	3	2	2	2	2	4	4	3	4	2	2	2	2	3	3	3	1
Sample_0575	AntiCoag		W	74		IM	IM	10	12	15	11	6	4	2	2	3	3	4	3	3	2	4	4	3	4	4	3	2	2	2	2	2	1
Sample_0576	AntiCoag		M	76	IM			18	13	14	13	13	5	4	5	4	5	3	3	4	3	4	2	4	4	3	2	5	3	5	3	5	2
Sample_0577	AntiCoag		M	76	IM			9	8	15	15	9	4	2	3	2	2	2	2	2	2	4	4	3	4	4	3	4	4	3	3	3	2
Sample_0578	AntiCoag		M	80	IM		IM	9	7	15	11	7	3	3	1	2	3	2	2	1	2	4	4	3	4	3	3	3	2	2	2	3	3
Sample_0579	AntiCoag	3	M	55	IM		IM	12	10	18	6	9	5	2	3	3	4	3	3	2	2	5	5	4	4	2	2	1	1	3	3	3	1
Sample_0580	AntiCoag		M	86		PM	IM	11	12	15	10	12	4	2	2	3	4	4	3	2	3	4	4	3	4	2	2	2	4	4	4	4	2
Sample_0581	AntiCoag		W	65		PM	IM	16	10	18	14	12	3	4	3	5	4	2	3	3	2	5	4	4	5	4	3	3	4	5	3	4	2
Sample_0582	AntiCoag		M	76		PM	IM	13	13	13	8	11	4	4	2	4	3	3	4	4	2	2	3	4	4	2	2	2	2	4	4	3	1
Sample_0583	AntiCoag		M	75		IM	IM	14	14	17	8	10	5	5	2	3	4	4	3	5	2	5	4	3	5	2	2	2	2	3	3	4	3
Sample_0584	AntiCoag		M	65		IM	IM	14	12	15	6	9	5	4	2	3	5	3	3	4	2	4	4	3	4	2	1	2	1	3	2	4	1
Sample_0585	AntiCoag		M	63		IM	IM	12	9	16	8	11	5	2	3	3	4	3	2	2	2	5	4	3	4	2	2	2	2	3	3	5	1
Sample_0586	AntiCoag		W	64	IM			15	10	14	8	10	4	4	3	4	4	3	3	2	2	4	2	4	4	2	2	2	2	3	3	4	4
Sample_0587	AntiCoag		M	70		IM	PM	17	11	16	9	12	5	5	3	5	4	2	2	4	3	4	4	4	4	2	3	1	3	4	3	5	3
Sample_0588	AntiCoag		W	58		IM		13	13	15	13	9	4	3	3	2	5	2	4	5	2	4	4	3	4	2	3	5	3	2	3	4	1
Sample_0589	AntiCoag		M	78		IM	UM	10	8	18	6	12	4	2	3	3	2	3	1	2	2	5	4	5	4	1	3	1	1	4	4	4	2
Sample_0590	AntiCoag		M	83	PM	IM		12	8	16	11	9	4	2	3	3	4	2	2	2	2	4	4	4	4	4	3	2	2	3	3	3	2
Sample_0591	AntiCoag		M	77		IM	IM	16	11	19	15	15	5	4	4	4	4	3	3	3	2	5	4	5	5	5	3	4	3	5	5	5	3
Sample_0592	AntiCoag		M	77	IM		IM	15	10	14	13	6	5	4	3	4	4	3	3	2	2	4	4	4	2	4	3	3	3	2	2	2	2
Sample_0593	AntiCoag		M	61	IM		IM	12	9	14	4	10	4	3	3	3	3	3	2	2	2	4	4	3	3	1	1	1	1	3	3	4	4
Sample_0594	AntiCoag		M	69		IM		15	11	14	4	10	4	4	3	4	4	2	3	4	2	4	4	2	4	1	1	1	1	3	3	4	1
Sample_0595	AntiCoag		W	81		IM	IM	13	10	15	12	10	4	3	2	4	4	2	3	3	2	4	4	3	4	4	3	3	2	3	3	4	1
Sample_0596	AntiCoag		M	76		IM		13	12	15	8	8	4	4	2	3	4	3	3	4	2	4	3	4	4	2	2	2	2	3	2	3	2
Sample_0597	AntiCoag		W	73		IM		11	10	16	8	10	4	2	2	3	4	3	3	2	2	4	4	4	4	2	2	2	2	3	3	4	2
Sample_0598	AntiCoag	3	M	65	IM			17	11	15	5	10	4	4	3	5	5	3	2	4	2	5	4	2	4	2	1	1	1	3	3	4	2
Sample_0599	AntiCoag		M	64		IM		11	6	17	6	6	5	4	2	2	3	2	2	1	1	5	4	4	4	2	1	2	1	2	2	2	4
Sample_0600	AntiCoag		M	74		IM		11	11	14	8	9	4	2	2	4	3	2	2	4	3	4	3	3	4	2	2	2	2	3	2	4	1
Sample_0601	AntiCoag		M	77	UM			9	7	17	10	8	5	1	2	3	3	1	3	2	1	5	4	3	5	4	3	2	1	3	3	2	2
Sample_0602	AntiCoag		M	77	IM			13	9	17	8	10	4	4	3	3	3	1	3	3	2	5	4	3	5	2	2	2	2	3	3	4	1
Sample_0603	AntiCoag		M	70	UM		PM	16	16	17	5	10	5	3	3	5	5	3	5	5	3	4	4	4	5	2	1	1	1	3	3	4	2
Sample_0604	AntiCoag	9	W	52			IM	17	12	17	13	12	5	5	3	4	5	4	3	3	2	4	4	5	4	3	3	4	3	4	4	4	2
Sample_0605	AntiCoag	4	M	34		IM		13	8	16	8	10	5	3	3	3	4	1	3	2	2	4	4	4	4	2	2	2	2	3	3	4	3
Sample_0606	AntiCoag	3	M	53	IM		IM	12	7	14	4	8	3	3	3	3	3	1	3	1	2	4	3	4	3	1	1	1	1	3	3	2	4
Sample_0607	AntiCoag	4	W	51	IM		IM	11	11	15	8	9	3	3	2	3	3	3	2	4	2	4	4	4	3	2	2	2	2	3	2	4	3
Sample_0608	AntiCoag		M	66	IM		IM	9	5	18	7	11	5	2	3	2	2	1	2	1	1	4	5	4	5	2	2	2	1	4	3	4	3
Sample_0609	AntiCoag		M	72			IM	15	10	13	12	13	4	3	4	4	4	4	2	2	2	2	4	3	4	4	3	3	2	4	4	5	2
Sample_0610	AntiCoag	4	M	46	IM			10	6	17	7	9	5	2	3	2	3	1	2	2	1	5	5	3	4	2	2	2	1	3	3	3	2
Sample_0611	AntiCoag		M	70	IM	IM	IM	11	11	16	16	9	4	2	2	3	4	4	3	2	2	4	4	4	4	5	4	4	3	3	3	3	3
Sample_0612	AntiCoag		M	71	IM	IM	PM	13	12	14	12	10	5	2	2	4	5	2	4	4	2	4	4	4	2	4	2	4	2	4	2	4	3
Sample_0613	AntiCoag		M	70	IM	IM	IM	11	10	19	10	8	5	4	1	3	3	2	2	4	2	5	5	4	5	4	2	2	2	2	2	4	3
Sample_0614	AntiCoag		W	78	IM	IM	IM	8	7	17	7	9	5	3	1	2	2	2	2	2	1	5	2	5	5	2	2	2	1	3	2	4	2
Sample_0615	AntiCoag		M	64			IM	12	9	15	9	7	2	3	2	3	4	4	2	2	1	5	4	2	4	3	3	1	2	2	2	3	1
Sample_0616	AntiCoag		M	66		IM		15	11	13	11	12	5	4	3	4	4	2	3	3	3	3	3	3	4	3	3	2	3	4	3	5	2
Sample_0617	AntiCoag		W	65	IM	IM	IM	16	11	18	11	10	5	4	3	4	5	1	3	4	3	5	4	5	4	4	3	2	2	3	3	4	3
Sample_0618	AntiCoag		M	74	IM	IM	IM	12	6	15	12	6	3	4	2	3	3	2	1	1	2	4	4	3	4	4	3	4	1	2	2	2	2
Sample_0619	AntiCoag		M	78	IM	IM	IM	11	8	15	9	6	4	2	3	3	3	2	2	2	2	4	4	3	4	3	2	2	2	2	2	2	0
Sample_0620	AntiCoag		M	80		IM	IM	15	10	15	14	9	4	4	2	4	5	2	4	2	2	4	4	3	4	4	4	4	2	3	3	3	3
Sample_0621	AntiCoag		M	79	PM			11	4	17	7	6	5	3	1	3	4	1	1	1	1	5	4	3	5	1	1	4	1	2	2	2	1
Sample_0622	AntiCoag		M	83		IM		9	7	17	14	10	4	2	2	2	3	2	1	2	2	5	4	3	5	4	3	4	3	4	2	4	2
Sample_0623	AntiCoag		M	74	IM		IM	17	10	14	11	10	4	4	3	5	5	3	3	2	2	4	4	2	4	2	3	4	2	3	3	4	2
Sample_0624	AntiCoag		M	68			IM	12	7	15	5	10	3	3	2	3	4	2	2	1	2	4	4	3	4	2	1	1	1	4	3	3	1
Sample_0625	AntiCoag		M	78	IM	IM		13	11	16	8	10	4	2	3	4	4	3	3	3	2	4	4	4	4	2	2	2	2	3	3	4	3
Sample_0626	AntiCoag		M	79	IM			7	9	16	9	9	4	2	1	2	2	3	2	2	2	4	4	4	4	2	3	2	2	3	3	3	3
Sample_0627	AntiCoag		M	71			PM	9	7	16	10	4	4	2	1	3	3	3	1	1	2	5	4	3	4	4	3	2	1	1	1	2	1
Sample_0628	AntiCoag		M	64			IM	12	14	14	8	10	4	2	3	3	4	4	3	4	3	4	3	3	4	2	2	2	2	3	3	4	1
Sample_0629	AntiCoag		W	62	UM			15	14	14	12	10	3	4	2	4	5	3	2	5	4	4	3	4	3	3	3	4	2	4	3	3	3
Sample_0630	AntiCoag		M	81	UM			11	9	14	9	8	2	3	2	3	3	2	3	2	2	4	3	3	4	2	2	3	2	3	3	2	1
Sample_0631	AntiCoag	3	W	49		IM		10	9	16	7	8	4	2	2	3	3	3	2	2	2	4	4	3	5	2	3	1	1	3	2	3	1
Sample_0632	AntiCoag		W	72	IM	IM		15	8	15	13	8	5	4	3	4	4	2	2	2	2	3	4	4	4	4	4	3	2	3	2	3	2
Sample_0633	AntiCoag		M	71		IM		10	10	18	12	5	5	3	2	2	3	2	2	4	2	5	5	3	5	4	2	4	2	2	1	2	1
Sample_0634	AntiCoag		M	68			PM	11	9	18	8	7	5	2	3	3	3	4	3	1	1	5	4	4	5	2	3	1	2	3	99	4	0
Sample_0635	AntiCoag		W	64			PM	10	8	13	8	10	4	2	3	3	2	2	2	2	2	4	2	3	4	2	2	2	2	3	3	4	1
Sample_0636	AntiCoag	4	M	59		IM	IM	7	7	18	7	3	5	2	1	2	2	2	2	2	1	5	4	4	5	2	2	2	1	1	1	1	3
Sample_0637	AntiCoag	4	M	66			IM	14	10	14	10	10	4	3	3	4	4	3	3	2	2	4	4	2	4	2	2	4	2	3	3	4	0
Sample_0638	AntiCoag		M	23			IM	15	10	15	6	11	4	4	3	4	4	2	2	4	2	4	4	3	4	2	1	1	2	4	3	4	2
Sample_0639	AntiCoag		W	79		IM		15	16	13	10	7	5	3	2	5	5	4	3	5	4	3	2	4	4	4	3	2	1	3	1	3	3
Sample_0640	AntiCoag		W	63		IM		15	7	13	13	9	2	4	2	4	5	1	2	2	2	2	4	3	4	4	3	4	2	2	3	4	1
Sample_0641	AntiCoag	3	M	39		IM		11	9	16	8	10	4	2	3	3	3	3	2	2	2	4	4	4	4	2	2	2	2	3	3	4	1
Sample_0642	AntiCoag		M	71			IM	14	8	12	8	11	4	4	2	4	4	2	2	2	2	4	2	4	2	2	2	2	2	4	3	4	2
Sample_0643	AntiCoag		M	63			IM	11	12	15	9	10	4	2	3	3	3	3	3	3	3	4	4	3	4	2	3	2	2	3	3	4	1
Sample_0644	AntiCoag		M	70			IM	14	10	15	15	11	4	3	3	4	4	3	3	2	2	4	4	3	4	5	3	3	4	4	3	4	1
Sample_0645	AntiCoag		M	66			IM	14	8	14	8	8	4	4	2	4	4	2	2	2	2	4	4	2	4	2	2	2	2	2	2	4	1
Sample_0646	AntiCoag		M	68		PM		14	12	15	8	11	5	2	4	4	4	4	2	4	2	4	4	3	4	2	3	2	1	4	3	4	1
Sample_0647	AntiCoag		M	62		PM	IM	10	11	17	11	6	4	2	3	3	2	2	3	4	2	5	5	3	4	4	3	2	2	2	2	2	2
Sample_0648	AntiCoag		M	76		PM	IM	13	7	16	8	11	4	3	3	3	4	1	3	2	1	5	4	3	4	2	2	2	2	4	3	4	2
Sample_0649	AntiCoag	4	M	55		IM	IM	13	12	15	8	10	2	3	3	3	4	5	3	2	2	4	4	3	4	2	3	1	2	3	3	4	2
Sample_0650	AntiCoag		M	77		IM		14	10	16	11	9	4	4	2	4	4	2	2	4	2	4	4	4	4	4	3	2	2	3	3	3	2
Sample_0651	AntiCoag		M	73		IM		11	8	14	8	7	4	2	2	3	4	3	2	2	1	3	4	4	3	2	2	2	2	3	2	2	1
Sample_0652	AntiCoag		M	77	IM			11	8	16	13	11	4	3	2	3	3	3	2	1	2	4	4	3	5	4	3	3	3	3	3	5	3
Sample_0653	AntiCoag		M	72		IM		10	6	15	5	5	4	3	1	2	4	2	1	2	1	5	2	4	4	1	1	2	1	2	1	2	2
Sample_0654	AntiCoag	4	M	60		IM		13	11	15	12	10	4	3	3	3	4	3	3	3	2	4	4	3	4	3	3	3	3	3	3	4	1
Sample_0655	AntiCoag		M	63		IM		11	10	16	10	9	5	3	2	3	3	3	3	2	2	4	4	4	4	3	3	2	2	3	3	3	1
Sample_0656	AntiCoag		M	81		IM		8	10	14	13	8	2	2	2	2	2	2	2	4	2	4	4	4	2	4	3	4	2	2	2	4	0
Sample_0657	AntiCoag		M	63		IM		12	8	14	11	11	3	3	2	3	4	2	2	2	2	5	3	2	4	4	3	2	2	4	3	4	3
Sample_0658	AntiCoag	4	W	57		IM		14	14	15	19	12	5	4	3	4	3	5	3	3	3	4	3	4	4	5	5	5	4	4	3	5	2
Sample_0659	AntiCoag		M	62		IM	IM	14	11	15	11	11	2	3	3	4	4	4	3	2	2	4	4	3	4	3	3	3	2	4	3	4	2
Sample_0660	AntiCoag		M	64	IM		IM	11	11	14	9	9	5	3	2	3	3	3	3	3	2	4	4	2	4	3	2	2	2	3	3	3	3
Sample_0661	AntiCoag		M	82	IM		IM	9	10	17	8	11	4	2	2	2	3	3	2	3	2	5	4	4	4	2	2	2	2	3	4	4	3
Sample_0662	AntiCoag		M	71		IM		10	7	16	10	6	3	2	2	3	3	2	2	1	2	4	4	4	4	2	2	4	2	2	2	2	2
Sample_0663	AntiCoag		M	65			IM	12	7	16	9	9	4	3	3	3	3	1	3	1	2	4	4	4	4	2	3	2	2	3	3	3	1
Sample_0664	AntiCoag	9	M	60			IM	11	11	16	8	9	3	2	3	3	3	3	3	3	2	4	4	4	4	2	2	2	2	3	3	3	2
Sample_0665	AntiCoag		M	71		IM	IM	16	7	14	12	11	4	5	3	3	5	3	1	1	2	4	3	3	4	4	3	4	1	4	3	4	2
Sample_0666	AntiCoag	3	M	56		IM	IM	10	7	16	6	7	4	2	2	3	3	2	1	2	2	4	4	4	4	2	2	1	1	2	2	3	3
Sample_0667	AntiCoag		M	71		IM		13	8	16	9	11	4	4	3	3	3	1	3	2	2	5	4	3	4	2	3	2	2	4	3	4	3
Sample_0668	AntiCoag		W	67	IM			9	8	13	5	6	4	2	2	3	2	2	2	2	2	4	2	3	4	2	1	1	1	2	2	2	2
Sample_0669	AntiCoag		M	76		IM	IM	8	4	20	6	9	5	1	3	3	1	1	1	1	1	5	5	5	5	1	3	1	1	3	3	3	1
Sample_0670	AntiCoag	4	M	51		IM	IM	13	9	14	11	9	4	4	2	3	4	3	2	2	2	4	3	3	4	3	3	2	3	3	3	3	0
Sample_0671	AntiCoag		W	64		IM		16	9	17	15	11	3	4	4	4	4	2	1	4	2	5	4	3	5	4	3	4	4	4	3	4	3
Sample_0672	AntiCoag		M	65	PM		UM	11	8	15	9	8	5	3	1	3	4	1	2	3	2	5	3	3	4	3	2	2	2	3	2	3	1
Sample_0673	AntiCoag		M	65		IM		11	7	14	10	9	4	3	2	3	3	2	1	2	2	5	2	3	4	3	2	3	2	3	3	3	2
Sample_0674	AntiCoag		M	69		IM	IM	12	12	15	11	9	4	3	3	3	3	2	3	4	3	4	3	4	4	3	3	3	2	3	3	3	2
Sample_0675	AntiCoag		M	74			IM	12	9	15	9	11	5	3	3	3	3	3	2	2	2	4	4	3	4	2	3	2	2	4	3	4	2
Sample_0676	AntiCoag	4	M	49	PM		PM	15	11	16	9	9	5	4	2	4	5	3	1	5	2	4	4	4	4	3	2	2	2	3	3	3	1
Sample_0677	AntiCoag		W	77	PM			13	8	14	12	11	4	3	3	3	4	2	2	2	2	4	2	4	4	4	2	4	2	4	3	4	3
Sample_0678	AntiCoag		M	75	IM		PM	11	9	16	13	10	4	2	2	3	4	2	1	4	2	5	4	3	4	4	3	2	4	3	3	4	1
Sample_0679	AntiCoag		W	68	IM		PM	12	8	17	11	11	4	4	2	3	3	2	2	2	2	5	4	3	5	4	3	2	2	4	3	4	2
Sample_0680	AntiCoag		M	71		IM		11	8	15	9	8	4	3	2	3	3	3	3	1	1	4	4	3	4	2	3	2	2	3	3	2	3
Sample_0681	AntiCoag		W	81		IM		8	7	18	8	8	5	2	2	2	2	1	2	2	2	5	4	4	5	2	3	2	1	3	2	3	3
Sample_0682	AntiCoag		M	81	IM		IM	11	10	17	18	8	5	2	2	4	3	1	3	4	2	5	4	3	5	5	5	4	4	4	2	2	2
Sample_0683	AntiCoag		M	73		IM	UM	14	11	16	8	7	5	4	2	4	4	3	2	4	2	5	4	3	4	2	2	2	2	2	2	3	3
Sample_0684	AntiCoag		W	69			IM	15	10	15	9	10	5	4	3	3	5	2	3	3	2	4	4	3	4	2	2	3	2	3	3	4	3
Sample_0685	AntiCoag	2	M	55	IM		IM	12	10	12	11	10	3	2	3	3	4	3	2	1	4	4	2	2	4	4	3	2	2	3	3	4	2
Sample_0686	AntiCoag		M	80	IM		IM	14	12	14	12	9	4	4	3	3	4	3	3	3	3	4	4	2	4	3	3	3	3	3	3	3	1
Sample_0687	AntiCoag		M	67		IM	IM	16	17	13	8	12	4	4	4	3	5	4	5	5	3	3	4	3	3	1	3	3	1	4	4	4	2
Sample_0688	AntiCoag		M	53		IM	IM	11	9	15	7	8	4	1	3	4	3	1	1	5	2	5	4	2	4	2	2	1	2	3	2	3	3
Sample_0689	AntiCoag		W	78	IM			10	8	18	12	8	3	2	2	3	3	2	2	2	2	5	5	3	5	3	3	4	2	2	2	4	2
Sample_0690	AntiCoag	2	M	56	IM		IM	12	13	15	10	13	5	2	3	3	4	3	3	4	3	2	4	4	5	4	2	2	2	5	3	5	2
Sample_0691	AntiCoag		M	79	IM			13	9	18	12	10	4	4	2	3	4	4	2	1	2	5	5	3	5	3	2	4	3	4	2	4	2
Sample_0692	AntiCoag		M	74		IM	IM	12	8	16	8	11	4	2	3	3	4	2	2	2	2	4	4	4	4	2	2	2	2	4	3	4	2
Sample_0693	AntiCoag		W	64		IM	IM	12	8	16	13	6	5	4	2	4	2	2	2	2	2	4	4	4	4	4	3	4	2	2	2	2	1
Sample_0694	AntiCoag		M	71		IM	IM	16	9	16	8	11	4	4	3	4	5	3	2	2	2	4	4	4	4	2	2	2	2	4	3	4	4
Sample_0695	AntiCoag		M	62		IM		15	15	14	7	11	5	3	3	4	5	4	3	4	4	4	3	4	3	1	2	2	2	3	3	5	3
Sample_0696	AntiCoag		M	67		IM		10	8	16	8	10	5	2	2	3	3	2	2	2	2	5	4	3	4	2	2	2	2	4	2	4	2
Sample_0697	AntiCoag	4	M	61		IM		14	9	14	7	12	5	4	3	3	4	2	1	3	3	4	3	3	4	2	1	1	3	4	3	5	3
Sample_0698	AntiCoag		M	65			IM	9	8	17	12	6	4	2	1	2	4	2	2	2	2	5	4	4	4	4	4	2	2	2	2	2	1
Sample_0699	AntiCoag		M	82			IM	6	7	16	7	3	4	2	1	2	1	4	1	1	1	5	5	1	5	2	2	2	1	1	1	1	2
Sample_0700	AntiCoag	4	M	52		IM		14	11	18	10	10	5	4	2	3	5	4	4	1	2	5	4	4	5	4	3	2	1	3	3	4	3
Sample_0701	AntiCoag		W	80		IM		15	10	15	13	8	4	4	3	4	4	2	4	2	2	4	4	3	4	3	3	4	3	4	2	2	2
Sample_0702	AntiCoag		W	64		IM		11	9	17	7	7	5	1	4	4	2	1	2	4	2	5	5	2	5	2	2	2	1	3	2	2	3
Sample_0703	AntiCoag		M	63		IM		13	9	15	10	11	4	4	3	2	4	4	1	2	2	4	4	3	4	3	2	3	2	4	3	4	0
Sample_0704	AntiCoag		M	69		IM		14	12	17	15	11	5	4	2	4	4	5	3	3	1	5	4	3	5	4	3	4	4	4	3	4	1
Sample_0705	AntiCoag		M	69		IM		14	5	13	7	7	1	3	3	4	4	1	2	1	1	4	2	2	5	2	2	2	1	2	3	2	1
Sample_0706	AntiCoag		W	66		IM		13	13	16	14	6	5	2	2	5	4	3	3	5	2	5	2	4	5	5	5	2	2	2	2	2	2
Sample_0707	AntiCoag		M	84		IM	IM	11	6	17	10	12	4	2	2	3	4	2	2	1	1	5	4	3	5	4	3	2	1	5	3	4	0
Sample_0708	AntiCoag		W	82		IM	IM	9	9	16	13	9	3	1	3	3	2	1	3	3	2	5	4	3	4	4	3	4	2	3	3	3	1
Sample_0709	AntiCoag		M	81			PM	12	9	15	8	11	3	3	3	3	3	3	2	2	2	4	4	3	4	2	2	2	2	4	3	4	3
Sample_0710	AntiCoag	4	W	56			PM	10	8	15	8	6	2	3	2	3	2	2	2	2	2	4	4	3	4	2	2	2	2	2	2	2	0
Sample_0711	AntiCoag		M	61			IM	9	4	19	4	8	5	3	2	2	2	1	1	1	1	5	5	4	5	1	1	1	1	3	2	3	2
Sample_0712	AntiCoag		W	70			IM	11	11	15	8	10	4	3	3	2	3	2	3	4	2	4	4	3	4	2	2	2	2	3	3	4	2
Sample_0713	AntiCoag	4	M	48		IM	IM	9	5	19	8	6	5	2	2	2	3	1	2	1	1	5	5	4	5	2	2	2	2	2	2	2	1
Sample_0714	AntiCoag	2	W	58			PM	12	11	16	11	10	5	2	2	4	4	2	3	4	2	4	4	4	4	3	2	4	2	3	3	4	3
Sample_0715	AntiCoag		M	63		IM	IM	12	10	11	15	9	4	2	2	4	4	2	2	4	2	4	2	3	2	4	3	4	4	3	3	3	3
Sample_0716	AntiCoag		M	87		IM		9	12	15	6	7	5	3	2	3	1	3	2	5	2	4	4	3	4	2	1	2	1	2	2	3	3
Sample_0717	AntiCoag		M	66		IM	IM	10	11	16	13	10	5	1	3	3	3	3	3	3	2	4	4	4	4	5	3	2	3	3	3	4	4
Sample_0718	AntiCoag	4	M	55		IM	IM	12	13	17	13	7	5	3	3	3	3	4	2	5	2	5	4	4	4	3	3	5	2	2	2	3	1
Sample_0719	AntiCoag		M	71		IM	IM	14	7	15	7	6	2	4	2	4	4	2	2	1	2	4	5	2	4	2	2	2	1	2	2	2	0
Sample_0720	AntiCoag	4	M	56	UM		IM	10	5	16	10	10	4	2	2	3	3	1	2	1	1	5	4	3	4	2	3	2	3	3	3	4	1
Sample_0721	AntiCoag		M	84		IM	IM	14	7	16	7	11	3	4	3	4	3	2	2	2	1	5	4	3	4	2	2	2	1	4	3	4	4
Sample_0722	AntiCoag		M	68			IM	10	11	16	11	10	5	2	3	2	3	3	2	4	2	4	4	4	4	3	3	3	2	4	3	3	3
Sample_0723	AntiCoag		M	74			IM	12	10	16	11	10	2	3	3	3	3	2	3	3	2	4	4	4	4	4	3	2	2	3	3	4	2
Sample_0724	AntiCoag		M	73	PM			11	6	15	8	8	4	2	3	3	3	1	1	2	2	4	4	3	4	2	2	3	1	3	3	2	2
Sample_0725	AntiCoag		M	76		IM	IM	12	9	16	10	10	4	2	3	3	4	3	2	2	2	4	4	4	4	3	3	2	2	3	3	4	1
Sample_0726	AntiCoag		M	74	IM		IM	11	11	15	12	10	4	1	3	2	5	4	1	3	3	4	3	4	4	3	3	3	3	3	3	4	3
Sample_0727	AntiCoag		M	64			IM	8	6	18	4	3	4	2	1	2	3	3	1	1	1	5	4	4	5	1	1	1	1	1	1	1	2
Sample_0728	AntiCoag		M	68			IM	16	7	14	13	8	4	5	2	4	5	1	2	2	2	4	5	1	4	4	3	4	2	3	3	2	2
Sample_0729	AntiCoag		W	68		IM		10	8	17	12	8	4	2	2	2	4	2	2	2	2	5	4	4	4	3	3	4	2	2	3	3	3
Sample_0730	AntiCoag		M	81		IM		15	13	17	13	10	5	3	5	4	3	4	4	2	3	4	4	4	5	5	3	2	3	3	3	4	3
Sample_0731	AntiCoag	4	W	33	IM		IM	11	10	15	8	9	3	2	2	3	4	3	3	2	2	4	4	3	4	2	2	2	2	3	3	3	3
Sample_0732	AntiCoag	4	W	27		IM		11	6	17	10	8	3	3	3	2	3	2	1	2	1	5	5	2	5	2	2	4	2	4	1	3	2
Sample_0733	AntiCoag		M	67			IM	8	10	16	10	12	4	2	2	2	2	4	2	2	2	4	4	4	4	4	2	2	2	4	4	4	2
Sample_0734	AntiCoag		M	74	UM		PM	8	6	16	9	9	1	2	2	2	2	1	1	2	2	4	4	3	5	2	3	2	2	3	2	4	2
Sample_0735	AntiCoag		M	73			IM	11	10	17	13	9	4	2	2	3	4	3	3	2	2	5	4	4	4	4	3	3	3	3	3	3	0
Sample_0736	AntiCoag		M	62	IM		IM	8	7	16	8	6	5	2	2	2	2	3	1	2	1	5	5	3	3	2	2	2	2	2	2	2	2
Sample_0737	AntiCoag		M	71			IM	10	9	9	4	9	2	2	3	3	2	2	3	2	2	2	3	2	2	1	1	1	1	3	3	3	2
Sample_0738	AntiCoag		M	59	IM			14	13	16	11	11	5	2	4	4	4	4	4	3	2	4	4	4	4	4	3	2	2	4	3	4	4
Sample_0739	AntiCoag		M	69	IM			10	5	17	7	5	4	4	1	3	2	1	1	2	1	5	5	2	5	2	2	2	1	2	1	2	2
Sample_0740	AntiCoag	4	W	47		IM	IM	15	11	14	4	10	5	3	4	4	4	4	3	2	2	4	4	2	4	1	1	1	1	4	2	4	2
Sample_0741	AntiCoag	4	M	55		IM	IM	8	6	17	8	6	4	2	2	2	2	1	1	2	2	5	4	3	5	2	2	2	2	2	2	2	2
Sample_0742	AntiCoag		M	69		IM		7	8	16	6	12	5	2	1	2	2	1	1	4	2	4	3	4	5	1	2	2	1	5	3	4	3
Sample_0743	AntiCoag		M	68	UM			11	7	17	7	11	4	2	3	3	3	2	2	2	1	5	4	4	4	2	2	2	1	4	3	4	2
Sample_0744	AntiCoag		W	81		IM	PM	12	11	15	11	10	3	3	3	3	3	3	2	4	2	4	4	3	4	2	2	4	3	3	3	4	1
Sample_0745	AntiCoag		M	65		IM		12	8	17	4	7	4	2	2	4	4	2	2	2	2	4	5	3	5	1	1	1	1	3	2	2	1
Sample_0746	AntiCoag		M	79		IM		13	6	16	10	11	4	3	3	3	4	2	2	1	1	4	4	4	4	2	2	4	2	4	3	4	3
Sample_0747	AntiCoag		W	76		PM	IM	14	9	16	13	7	4	4	3	3	4	2	3	3	1	4	4	4	4	4	4	2	3	4	3	88	3
Sample_0748	AntiCoag		W	75		IM		5	6	20	8	4	5	1	1	1	2	1	1	2	2	5	5	5	5	2	2	2	2	1	1	2	3
Sample_0749	AntiCoag		M	78		IM		15	15	18	7	8	4	5	2	4	4	3	5	5	2	5	4	4	5	2	3	1	1	3	3	2	3
Sample_0750	AntiCoag		M	68	IM	IM	IM	8	5	15	11	8	5	2	2	2	2	1	1	1	2	4	4	3	4	3	2	4	2	2	2	4	4
Sample_0751	AntiCoag		M	66	UM		PM	11	9	9	10	8	5	3	2	3	3	1	3	3	2	2	2	3	2	3	3	2	2	3	2	3	2
Sample_0752	AntiCoag	3	W	58	UM		PM	12	8	15	8	7	4	3	2	3	4	2	2	2	2	4	4	3	4	2	2	2	2	2	2	3	1
Sample_0753	AntiCoag		M	63		IM		11	10	15	13	9	5	3	2	3	3	2	3	3	2	4	4	3	4	4	4	2	3	3	3	3	2
Sample_0754	AntiCoag		M	78	UM		PM	14	10	16	12	10	4	4	3	3	4	3	2	3	2	4	4	4	4	3	3	4	2	3	3	4	1
Sample_0755	AntiCoag		W	60		IM		10	8	14	15	8	5	3	2	3	2	3	2	2	1	4	2	3	5	4	3	4	4	2	2	4	2
Sample_0756	AntiCoag	3	M	53			IM	16	9	19	5	11	5	5	3	4	4	4	2	2	1	5	4	5	5	2	1	1	1	4	3	4	3
Sample_0757	AntiCoag		W	74			IM	11	10	16	8	9	4	2	3	4	2	4	2	2	2	4	4	4	4	2	2	2	2	3	3	3	2
Sample_0758	AntiCoag	4	M	43		IM		14	13	16	9	11	4	4	3	3	4	3	4	4	2	4	4	4	4	3	2	2	2	4	3	4	2
Sample_0759	AntiCoag		M	87	IM			14	11	13	13	11	4	2	3	4	5	3	2	4	2	4	2	3	4	4	3	4	2	4	3	4	2
Sample_0760	AntiCoag	3	M	53		IM		10	8	14	8	10	4	2	2	2	4	2	2	2	2	4	4	2	4	2	2	2	2	4	2	4	2
Sample_0761	AntiCoag		W	66			IM	9	8	11	12	11	4	2	3	2	2	2	2	2	2	2	3	3	3	4	3	3	2	4	3	4	2
Sample_0762	AntiCoag		M	72		IM	IM	16	13	15	8	12	4	4	4	4	4	4	3	4	2	4	4	3	4	2	2	2	2	4	4	4	2
Sample_0763	AntiCoag		M	78		PM		15	13	15	10	8	4	5	2	4	4	5	4	2	2	4	4	3	4	4	3	1	2	3	3	2	3
Sample_0764	AntiCoag	3	M	56		PM		13	9	16	13	6	4	3	3	3	4	3	2	2	2	4	4	4	4	5	2	4	2	2	2	2	1
Sample_0765	AntiCoag		W	78		IM	IM	16	9	15	11	10	5	4	3	5	4	3	2	2	2	4	4	3	4	2	2	5	2	3	3	4	2
Sample_0766	AntiCoag	4	M	58		IM	IM	8	6	16	7	12	4	1	2	3	2	2	1	2	1	4	4	4	4	1	1	4	1	4	4	4	2
Sample_0767	AntiCoag		M	78		IM	IM	12	7	19	10	8	4	3	2	3	4	1	2	3	1	5	5	4	5	4	3	2	1	3	1	4	2
Sample_0768	AntiCoag		W	68		IM	IM	11	8	15	8	10	5	2	3	2	4	2	2	2	2	4	4	3	4	2	2	2	2	3	3	4	1
Sample_0769	AntiCoag		M	77		IM		12	11	14	14	11	4	2	3	3	4	3	3	3	2	4	4	4	2	4	3	4	3	4	3	4	3
Sample_0770	AntiCoag		M	76	IM			15	12	17	8	10	5	3	3	5	4	3	5	2	2	4	4	5	4	2	3	2	1	3	3	4	1
Sample_0771	AntiCoag	9	W	42			IM	16	13	14	13	10	5	4	3	4	5	4	5	2	2	2	4	4	4	4	3	4	2	3	3	4	0
Sample_0772	AntiCoag	4	M	60	IM	IM	UM	17	12	14	13	10	4	5	3	5	4	5	3	2	2	4	3	3	4	3	3	5	2	3	3	4	3
Sample_0773	AntiCoag		M	62	IM			11	10	16	9	10	5	2	3	2	4	4	2	2	2	4	4	4	4	2	3	2	2	4	2	4	3
Sample_0774	AntiCoag		M	70	IM		IM	15	14	13	12	13	2	3	3	4	5	4	4	3	3	4	4	3	2	4	2	2	4	5	3	5	1
Sample_0775	AntiCoag	4	M	59	IM		PM	9	11	17	7	9	5	2	3	2	2	2	3	4	2	5	4	4	4	2	3	1	1	3	3	3	1
Sample_0776	AntiCoag		M	65	IM		PM	15	9	18	11	10	4	5	3	4	3	1	4	3	1	5	4	4	5	3	3	2	3	3	3	4	2
Sample_0777	AntiCoag		M	61	IM		PM	10	4	15	10	7	5	2	2	3	3	1	1	1	1	4	4	3	4	3	3	2	2	2	3	2	2
Sample_0778	AntiCoag		M	73	IM			12	9	15	8	7	3	3	2	3	4	3	2	2	2	4	3	4	4	2	2	2	2	2	2	3	3
Sample_0779	AntiCoag		M	79	IM			14	11	17	15	11	4	3	3	4	4	4	2	3	2	5	3	4	5	4	3	4	4	4	3	4	1
Sample_0780	AntiCoag		W	83	IM			12	10	17	10	11	4	2	2	3	5	2	3	2	3	4	4	5	4	2	3	3	2	4	3	4	2
Sample_0781	AntiCoag		M	76	IM			14	11	14	17	10	5	4	2	4	4	2	3	4	2	4	3	3	4	5	4	4	4	4	2	4	1
Sample_0782	AntiCoag	4	W	41			IM	14	11	13	14	10	4	4	2	4	4	4	3	1	3	3	3	3	4	4	3	4	3	3	3	4	1
Sample_0783	AntiCoag		M	58	IM		UM	8	6	16	8	10	4	2	3	2	1	2	1	1	2	4	4	4	4	2	2	2	2	3	3	4	1
Sample_0784	AntiCoag		M	60	IM		IM	10	9	17	11	11	5	2	3	3	2	2	3	2	2	5	4	4	4	4	2	3	2	3	3	5	2
Sample_0785	AntiCoag		M	81	IM		PM	13	12	12	6	8	5	3	3	3	4	3	3	3	3	3	2	3	4	2	2	1	1	2	3	3	3
Sample_0786	AntiCoag		M	69	PM	IM		14	7	12	8	10	5	4	2	4	4	1	2	2	2	4	4	2	2	2	2	2	2	4	2	4	4
Sample_0787	AntiCoag		M	72			PM	11	9	16	7	9	4	2	2	3	4	2	2	2	3	4	4	4	4	2	2	2	1	4	1	4	2
Sample_0788	AntiCoag		M	67	IM			11	7	11	11	7	4	3	2	4	2	1	1	3	2	5	2	3	1	3	3	3	2	2	2	3	3
Sample_0789	AntiCoag		M	69	IM		IM	15	10	15	11	9	4	4	2	4	5	3	2	3	2	4	4	3	4	4	3	2	2	3	2	4	3
Sample_0790	AntiCoag		M	65		IM		15	7	15	9	11	2	4	3	4	4	1	2	2	2	5	4	2	4	3	2	2	2	3	4	4	2
Sample_0791	AntiCoag	9	M	61		IM		11	13	17	10	11	3	3	3	2	3	4	2	4	3	4	4	4	5	3	3	2	2	4	3	4	2
Sample_0792	AntiCoag		W	66			PM	15	13	15	17	11	5	3	3	4	5	3	3	4	3	4	4	3	4	5	4	4	4	4	3	4	1
Sample_0793	AntiCoag		M	81	IM	IM		13	7	16	9	7	5	4	2	4	3	2	2	2	1	5	4	2	5	2	2	4	1	3	2	2	3
Sample_0794	AntiCoag	3	M	57			IM	10	8	16	8	9	4	2	3	3	2	2	2	2	2	4	4	4	4	2	2	2	2	3	3	3	1
Sample_0795	AntiCoag		M	62			PM	9	7	17	7	6	4	2	3	2	2	2	2	1	2	4	4	5	4	3	2	1	1	2	2	2	1
Sample_0796	AntiCoag		W	67		PM		12	6	18	11	7	5	4	2	4	2	2	1	2	1	5	5	3	5	3	2	4	2	2	2	3	3
Sample_0797	AntiCoag	3	M	63		PM		18	9	15	11	10	5	5	4	4	5	3	3	1	2	4	3	4	4	5	2	2	2	3	3	4	1
Sample_0798	AntiCoag		M	70	UM		IM	11	10	13	9	11	4	2	3	2	4	2	3	2	3	4	3	2	4	2	3	2	2	4	3	4	1
Sample_0799	AntiCoag		M	65		IM		13	4	16	9	10	5	4	2	3	4	1	1	1	1	4	4	4	4	2	2	4	1	4	2	4	2
Sample_0800	AntiCoag		M	56		IM		13	13	13	15	10	4	4	3	2	4	3	4	4	2	4	4	3	2	4	3	4	4	3	3	4	3
Sample_0801	AntiCoag		M	64	IM		IM	15	12	17	8	9	3	4	3	4	4	3	3	3	3	4	4	5	4	2	2	2	2	3	3	3	1
Sample_0802	AntiCoag	4	M	59		IM	IM	15	12	14	7	9	5	4	3	3	5	4	4	2	2	3	3	4	4	2	2	2	1	3	3	3	2
Sample_0803	AntiCoag		M	63		IM	IM	14	13	16	11	9	5	4	3	3	4	4	3	3	3	4	4	4	4	3	3	3	2	3	3	3	1
Sample_0804	AntiCoag		M	66		IM	IM	17	12	17	8	12	4	5	3	4	5	3	2	3	4	4	4	4	5	2	2	2	2	4	3	5	3
Sample_0805	AntiCoag		W	69	IM	IM		14	13	12	17	13	5	5	1	4	4	4	2	4	3	4	3	2	3	5	5	4	3	5	3	5	3
Sample_0806	AntiCoag		W	77	IM	IM		15	6	17	9	8	5	4	2	4	5	2	1	2	1	5	5	2	5	2	2	4	1	2	2	4	2
Sample_0807	AntiCoag		M	77	IM		IM	12	13	17	15	10	4	3	3	3	3	4	3	4	2	5	4	4	4	4	3	4	4	3	3	4	3
Sample_0808	AntiCoag		M	71	IM		IM	13	11	17	7	9	4	3	3	3	4	3	3	3	2	5	4	4	4	2	2	2	1	3	3	3	2
Sample_0809	AntiCoag		W	73	IM		IM	17	12	16	15	13	5	5	3	5	4	3	2	4	3	4	4	4	4	4	5	4	2	5	3	5	2
Sample_0810	AntiCoag		W	68			IM	11	9	12	10	9	4	3	4	2	2	2	2	3	2	2	4	4	2	3	2	3	2	3	3	3	1
Sample_0811	AntiCoag		M	65			IM	14	11	15	9	10	5	3	4	4	3	3	2	4	2	4	4	3	4	2	3	2	2	3	3	4	2
Sample_0812	AntiCoag		W	87	UM			8	8	14	10	9	4	2	2	2	2	2	2	2	2	4	4	2	4	2	2	4	2	3	3	3	2
Sample_0813	AntiCoag	3	M	49			IM	10	8	13	4	10	5	2	3	3	2	2	2	2	2	3	3	3	4	1	1	1	1	3	3	4	0
Sample_0814	AntiCoag		M	82		IM	IM	14	10	15	8	10	4	4	3	4	3	3	2	3	2	4	4	3	4	2	2	2	2	4	3	3	1
Sample_0815	AntiCoag		M	62	IM		IM	16	10	16	11	8	4	4	3	4	5	2	3	3	2	4	4	4	4	3	3	3	2	4	2	2	0
Sample_0816	AntiCoag		W	58	IM		UM	14	8	16	12	8	4	4	2	4	4	2	2	2	2	5	2	4	5	3	3	4	2	2	2	4	1
Sample_0817	AntiCoag		W	75		IM	IM	7	10	14	7	7	3	2	2	2	1	2	3	4	1	4	2	3	5	1	3	2	1	3	2	2	1
Sample_0818	AntiCoag		M	80		IM	IM	11	6	15	7	5	4	3	1	3	4	2	2	1	1	4	1	5	5	2	3	1	1	2	1	2	3
Sample_0819	AntiCoag		M	68		IM		12	10	15	7	13	5	3	3	2	4	3	3	2	2	4	4	3	4	2	2	2	1	5	3	5	2
Sample_0820	AntiCoag		W	78	IM	IM		9	8	17	6	7	5	2	1	2	4	2	2	2	2	5	4	3	5	2	1	2	1	2	3	2	4
Sample_0821	AntiCoag		M	78		IM	IM	14	12	17	6	8	2	3	3	4	4	4	3	3	2	5	4	4	4	2	1	2	1	3	2	3	3
Sample_0822	AntiCoag		W	66	IM			15	11	14	14	13	4	3	5	3	4	4	3	2	2	4	3	3	4	4	4	4	2	5	3	5	3
Sample_0823	AntiCoag		W	76	IM	IM	IM	16	15	16	10	12	4	4	3	4	5	3	5	4	3	4	4	5	3	2	3	2	3	4	3	5	4
Sample_0824	AntiCoag		W	84	UM			7	8	18	5	10	5	2	1	2	2	3	1	2	2	5	5	3	5	2	1	1	1	3	3	4	2
Sample_0825	AntiCoag		M	70	UM		IM	14	11	14	12	11	4	5	4	3	2	3	3	3	2	4	4	2	4	3	3	3	3	4	3	4	2
Sample_0826	AntiCoag		M	62	UM		IM	11	10	15	10	10	3	2	3	3	3	2	3	3	2	4	4	3	4	3	3	2	2	3	3	4	1
Sample_0827	AntiCoag		M	76	UM		IM	8	6	17	7	8	5	2	2	2	2	2	1	2	1	4	4	4	5	2	2	2	1	2	2	4	3
Sample_0828	AntiCoag	4	M	68			PM	9	11	15	8	6	4	2	2	2	3	2	3	4	2	4	4	4	3	2	2	2	2	2	2	2	2
Sample_0829	AntiCoag		W	62		PM		10	8	15	9	10	4	2	3	3	2	2	2	2	2	4	4	3	4	2	3	2	2	3	3	4	3
Sample_0830	AntiCoag		M	75		PM	PM	11	8	15	7	10	5	3	3	3	2	1	1	4	2	4	4	3	4	2	3	1	1	3	3	4	2
Sample_0831	AntiCoag		M	65		IM	IM	13	8	15	8	11	2	2	2	4	5	2	1	3	2	4	4	3	4	2	2	2	2	4	3	4	1
Sample_0832	AntiCoag		M	78			IM	14	10	13	14	10	5	4	2	4	4	4	2	2	2	4	3	2	4	5	4	3	2	3	3	4	2
Sample_0833	AntiCoag		M	83			IM	11	9	17	8	9	4	2	3	3	3	1	4	2	2	5	3	4	5	2	2	2	2	3	3	3	1
Sample_0834	AntiCoag	4	M	58		IM		12	10	18	15	6	5	2	2	4	4	4	1	4	1	5	4	4	5	5	2	4	4	88	2	4	1
Sample_0835	AntiCoag		M	59			IM	14	9	14	8	9	3	4	3	3	4	2	3	2	2	4	4	2	4	2	2	2	2	3	3	3	2
Sample_0836	AntiCoag		W	67		IM	PM	7	4	16	6	3	4	1	1	1	4	1	1	1	1	5	4	3	4	1	1	3	1	1	1	1	3
Sample_0837	AntiCoag	3	M	60		IM		13	13	12	12	10	5	2	2	4	5	2	5	4	2	3	4	1	4	3	3	2	4	3	2	5	1
Sample_0838	AntiCoag		M	86	IM		IM	17	11	19	10	11	5	4	4	4	5	3	4	2	2	5	4	5	5	2	2	4	2	4	3	4	3
Sample_0839	AntiCoag		W	69			IM	10	4	19	7	3	4	4	1	2	3	1	1	1	1	5	5	4	5	2	1	2	2	1	1	1	2
Sample_0840	AntiCoag		M	73		IM		11	8	16	7	10	5	2	2	3	4	3	2	1	2	5	4	3	4	2	2	2	1	3	3	4	3
Sample_0841	AntiCoag		M	66	IM			8	8	17	8	9	5	2	2	2	2	1	3	2	2	5	4	3	5	2	2	2	2	3	3	3	1
Sample_0842	AntiCoag		M	74		PM	IM	14	10	17	10	11	5	4	3	3	4	1	3	4	2	4	4	4	5	3	2	3	2	4	3	4	3
Sample_0843	AntiCoag		W	62		PM	IM	8	6	12	6	10	5	1	2	2	3	1	1	2	2	1	4	3	4	2	2	1	1	3	3	4	1
Sample_0844	AntiCoag		W	77	IM			13	11	12	18	11	4	4	2	4	3	3	2	4	2	4	4	2	2	5	4	5	4	4	3	4	2
Sample_0845	AntiCoag		M	70	IM		IM	8	5	17	9	7	5	2	1	3	2	2	1	1	1	4	4	5	4	1	3	3	2	2	2	3	3
Sample_0846	AntiCoag	4	M	51		IM		15	11	16	8	10	4	4	3	4	4	4	3	2	2	4	4	4	4	2	2	2	2	3	3	4	2
Sample_0847	AntiCoag		M	81			IM	10	7	18	4	6	4	3	2	4	1	1	3	1	2	5	5	4	4	1	1	1	1	3	1	2	3
Sample_0848	AntiCoag		M	71			IM	12	11	15	10	12	3	3	2	3	4	4	3	2	2	4	3	4	4	3	2	3	2	4	4	4	4
Sample_0849	AntiCoag		M	66		IM		15	8	14	9	8	4	4	2	4	5	2	2	2	2	4	4	2	4	2	2	3	2	2	2	4	2
Sample_0850	AntiCoag		M	73		IM		8	7	18	6	6	4	3	1	2	2	2	3	1	1	5	5	4	4	2	1	2	1	2	2	2	1
Sample_0851	AntiCoag		M	75		IM	IM	10	10	17	12	10	5	2	1	3	4	3	2	3	2	4	4	5	4	4	3	2	3	3	3	4	2
Sample_0852	AntiCoag		M	64			IM	14	11	14	12	11	3	4	3	3	4	3	3	2	3	4	2	4	4	2	3	5	2	4	3	4	1
Sample_0853	AntiCoag		M	76	IM		IM	15	13	13	16	12	5	4	3	4	4	3	3	4	3	3	3	3	4	5	3	5	3	4	4	4	1
Sample_0854	AntiCoag		M	70	IM		IM	9	8	16	9	8	5	1	3	3	2	2	3	2	1	4	4	4	4	3	2	2	2	3	3	2	2
Sample_0855	AntiCoag		W	75	IM			7	4	18	9	8	5	1	1	2	3	1	1	1	1	5	5	3	5	4	3	1	1	3	3	2	4
Sample_0856	AntiCoag		W	67	IM	IM		14	11	16	10	8	5	4	2	4	4	4	2	3	2	4	4	4	4	2	2	4	2	2	2	4	4
Sample_0857	AntiCoag		M	78			IM	9	7	16	8	7	5	2	2	2	3	1	2	2	2	5	4	2	5	2	2	2	2	2	2	3	2
Sample_0858	AntiCoag	4	M	60		PM	IM	10	5	19	5	6	4	3	1	3	3	1	2	1	1	5	5	4	5	1	1	2	1	2	1	3	3
Sample_0859	AntiCoag		W	70			IM	14	8	15	12	8	4	4	2	4	4	2	2	2	2	4	4	3	4	3	3	4	2	2	2	4	3
Sample_0860	AntiCoag	9	W	60			IM	11	8	16	12	10	5	3	2	3	3	2	2	2	2	4	4	4	4	4	3	2	3	3	3	4	2
Sample_0861	AntiCoag		W	63			IM	6	5	18	4	4	4	2	1	1	2	1	2	1	1	5	5	4	4	1	1	1	1	2	1	1	2
Sample_0862	AntiCoag		W	81		IM	PM	13	5	18	8	10	5	4	3	3	3	1	1	2	1	5	5	3	5	2	1	4	1	3	3	4	2
Sample_0863	AntiCoag		W	69	IM		IM	15	8	16	16	10	5	4	3	4	4	2	2	2	2	4	4	4	4	4	4	4	4	3	3	4	2
Sample_0864	AntiCoag	9	M	61		IM	IM	13	6	12	4	7	3	4	3	4	2	3	1	1	1	4	4	2	2	1	1	1	1	3	2	2	3
Sample_0865	AntiCoag		M	66	IM	IM	IM	10	7	14	10	10	4	2	3	2	3	1	2	2	2	4	4	2	4	3	3	2	2	3	3	4	3
Sample_0866	AntiCoag		M	68			PM	8	5	17	8	6	4	2	2	2	2	1	2	1	1	5	4	4	4	2	2	2	2	2	2	2	1
Sample_0867	AntiCoag		M	72			PM	11	11	17	12	7	2	3	2	3	3	2	3	5	1	4	5	4	4	3	4	2	3	4	1	2	2
Sample_0868	AntiCoag		M	77			IM	10	8	15	9	9	3	2	2	3	3	3	2	1	2	4	3	4	4	2	3	2	2	2	3	4	2
Sample_0869	AntiCoag		W	83	IM		IM	13	15	17	10	9	4	4	2	3	4	3	5	4	3	4	5	4	4	4	3	2	1	3	2	4	1
Sample_0870	AntiCoag		M	73		IM		8	9	19	12	4	4	2	1	2	3	2	2	3	2	5	5	4	5	5	3	2	2	1	1	2	1
Sample_0871	AntiCoag		W	84			IM	13	11	17	10	12	5	3	3	3	4	2	3	4	2	4	4	5	4	4	3	2	1	4	3	5	1
Sample_0872	AntiCoag		M	75		IM		11	8	18	10	9	5	2	2	5	2	2	2	2	2	5	5	3	5	2	3	2	3	3	3	3	2
Sample_0873	AntiCoag		M	67		IM		13	8	10	10	10	4	3	3	3	4	2	2	2	2	2	3	3	2	2	2	4	2	3	3	4	1
Sample_0874	AntiCoag		M	70		IM		16	10	16	7	10	4	4	3	4	5	3	2	3	2	4	4	4	4	2	2	2	1	3	3	4	1
Sample_0875	AntiCoag	4	M	61		IM		9	4	16	6	7	4	2	1	2	4	1	1	1	1	5	4	3	4	2	2	1	1	2	2	3	2
Sample_0876	AntiCoag		M	76		IM		11	9	15	8	9	4	3	2	3	3	3	2	2	2	4	4	3	4	2	2	2	2	3	3	3	3
Sample_0877	AntiCoag		M	89	IM		PM	12	11	15	12	8		4	3	2	3	3	3	3	2	5	3	3	4	2	3	4	3	2	2	4	3
Sample_0878	AntiCoag		M	82			IM	13	13	16	12	11	4	3	3	3	4	4	3	3	3	4	4	4	4	3	3	4	2	4	3	4	1
Sample_0879	AntiCoag		M	66	IM	PM	IM	14	12	16	10	9	4	4	3	3	4	5	3	2	2	5	4	3	4	3	3	2	2	3	3	3	4
Sample_0880	AntiCoag		M	77			IM	14	11	17	11	9	4	4	2	4	4	2	3	4	2	4	4	4	5	3	3	2	3	3	3	3	2
Sample_0881	AntiCoag		W	69			IM	13	11	14	8	11	4	3	3	4	3	1	3	4	3	3	3	4	4	2	2	2	2	4	3	4	2
Sample_0882	AntiCoag		M	69			IM	9	9	15	12	9	4	2	2	3	2	3	2	2	2	4	4	3	4	3	3	4	2	3	3	3	2
Sample_0883	AntiCoag	4	M	62			IM	16	9	16	10	9	5	4	3	4	5	1	4	2	2	4	4	4	4	3	3	2	2	3	2	4	2
Sample_0884	AntiCoag		M	69			IM	12	10	17	10	12	5	4	2	3	3	2	2	4	2	5	4	4	4	3	3	2	2	5	3	4	2
Sample_0885	AntiCoag		M	79			IM	11	7	15	9	7	5	3	1	3	4	2	1	2	2	4	4	3	4	3	2	3	1	2	2	3	1
Sample_0886	AntiCoag		M	81			IM	8	9	14	6	8	5	2	2	2	2	2	3	3	1	4	4	2	4	1	3	1	1	3	3	2	2
Sample_0887	AntiCoag		W	74	IM		IM	13	11	15	8	9	3	3	3	3	4	3	3	2	3	4	4	3	4	2	2	2	2	3	3	3	3
Sample_0888	AntiCoag		W	68			UM	12	7	18	8	6	5	3	2	3	4	2	2	1	2	5	4	4	5	2	2	2	2	2	2	2	0
Sample_0889	AntiCoag		M	65	IM	IM		13	9	17	7	10	4	3	3	3	4	2	2	3	2	5	4	4	4	2	2	2	1	3	3	4	2
Sample_0890	AntiCoag		M	71	IM			13	8	14	7	11	3	4	2	3	4	2	2	2	2	4	4	2	4	2	2	2	1	4	3	4	2
Sample_0891	AntiCoag		W	89	IM			16	6	14	10	10	5	4	3	5	4	2	1	1	2	4	4	2	4	2	1	4	3	3	3	4	1
Sample_0892	AntiCoag		M	62		IM		7	7	14	8	10	3	2	1	3	1	1	2	2	2	4	4	2	4	2	2	2	2	3	3	4	2
Sample_0893	AntiCoag		M	59	IM			10	14	16	4	6	4	2	3	2	3	4	3	5	2	4	4	3	5	1	1	1	1	3	2	1	1
Sample_0894	AntiCoag		M	75		IM		8	7	18	8	10	4	2	2	2	2	2	1	2	2	5	4	4	5	2	2	2	2	3	3	4	3
Sample_0895	AntiCoag		M	68	IM		IM	9	11	17	9	10	5	2	3	2	2	2	4	3	2	5	4	3	5	2	3	2	2	3	3	4	1
Sample_0896	AntiCoag		W	72		IM		13	11	15	13	10	4	3	3	3	4	4	2	3	2	4	4	3	4	4	3	4	2	3	3	4	1
Sample_0897	AntiCoag		M	64	IM	IM		11	9	15	6	10	4	3	2	3	3	3	2	2	2	4	4	4	3	2	1	2	1	3	3	4	4
Sample_0898	AntiCoag	2	W	48	IM	IM	IM	11	8	16	8	9	4	3	2	3	3	3	2	2	1	4	4	3	5	2	2	2	2	3	3	3	3
Sample_0899	AntiCoag		M	69		IM		12	12	15	9	8	4	3	2	4	3	3	3	3	3	4	4	3	4	3	2	2	2	3	2	3	3
Sample_0900	AntiCoag		W	78	UM			18	12	10	14	10	4	4	5	4	5	3	2	4	3	3	3	1	3	5	3	4	2	5	99	5	2
Sample_0901	AntiCoag		W	65	PM			16	13	15	16	10	5	5	2	5	4	4	2	5	2	4	4	3	4	5	3	4	4	3	3	4	2
Sample_0902	AntiCoag		M	76		IM		13	12	14	10	10	4	3	2	4	4	4	3	3	2	4	4	2	4	3	3	2	2	3	3	4	2
Sample_0903	AntiCoag		M	78			IM	14	7	16	8	10	4	3	3	4	4	2	1	2	2	5	4	3	4	2	2	2	2	3	3	4	1
Sample_0904	AntiCoag		M	69			IM	10	9	15	10	11	1	2	3	3	2	2	3	2	2	4	3	4	4	3	1	4	2	4	3	4	1
Sample_0905	AntiCoag	3	W	61		IM		11	10	15	12	9	4	3	2	3	3	3	3	2	2	4	4	4	3	4	2	4	2	3	3	3	3
Sample_0906	AntiCoag		M	77			IM	12	8	17	9	10	4	3	3	2	4	2	3	2	1	4	4	4	5	2	3	2	2	3	3	4	0
Sample_0907	AntiCoag		M	67		IM	IM	13	13	16	8	10	3	4	2	3	4	3	4	4	2	4	4	4	4	2	2	2	2	3	3	4	2
Sample_0908	AntiCoag		M	79			IM	10	6	16	6	8	5	2	3	3	2	1	2	1	2	4	4	4	4	1	3	1	1	3	3	2	1
Sample_0909	AntiCoag		M	71		IM		20	18	13	9	15	2	5	5	5	5	5	4	5	4	2	5	3	3	3	2	2	2	5	5	5	2
Sample_0910	AntiCoag		W	88		IM	IM	14	13	16	11	13	5	4	4	4	2	3	3	4	3	5	4	3	4	2	3	4	2	5	3	5	3
Sample_0911	AntiCoag		M	77		IM	IM	13	9	16	8	11	4	4	3	2	4	2	2	3	2	5	4	3	4	2	2	2	2	4	3	4	3
Sample_0912	AntiCoag		W	77	IM			11	10	17	12	8	5	2	2	3	4	4	2	2	2	5	4	3	5	4	3	3	2	4	2	2	3
Sample_0913	AntiCoag		M	86		IM	PM	14	11	14	11	11	4	4	3	3	4	3	2	4	2	4	4	2	4	2	3	4	2	4	3	4	4
Sample_0914	AntiCoag	9	M	54		IM	PM	11	7	16	6	7	4	3	1	3	4	3	1	1	2	5	4	3	4	2	1	2	1	3	2	2	1
Sample_0915	AntiCoag		W	76		PM		11	10	15	13	9	4	2	2	4	3	2	3	3	2	4	4	3	4	4	3	3	3	3	3	3	2
Sample_0916	AntiCoag		M	74		PM		12	7	13	6	9	5	3	3	3	3	1	2	2	2	4	3	3	3	2	1	2	1	4	3	2	2
Sample_0917	AntiCoag		M	70		IM		12	9	15	11	9	4	4	3	3	2	3	3	2	1	4	4	3	4	4	3	2	2	3	3	3	2
Sample_0918	AntiCoag		M	76	PM		IM	11	8	13	11	10	4	2	3	2	4	2	2	2	2	4	3	2	4	3	3	3	2	3	3	4	3
Sample_0919	AntiCoag		M	71			IM	14	13	11	9	10	5	3	3	4	4	4	2	3	4	4	2	2	3	2	3	2	2	3	3	4	1
Sample_0920	AntiCoag		M	83		IM	IM	10	9	14	6	8	4	2	1	3	4	3	2	2	2	4	2	3	5	2	2	1	1	4	2	2	2
Sample_0921	AntiCoag		W	56			IM	13	9	16	10	9	4	4	1	4	4	2	1	4	2	4	4	3	5	4	2	2	2	2	3	4	2
Sample_0922	AntiCoag		M	86		IM	IM	12	9	15	11	8	3	3	3	3	3	2	3	2	2	4	4	3	4	4	3	2	2	2	2	4	2
Sample_0923	AntiCoag		M	61			IM	13	10	14	9	11	5	2	3	3	5	2	3	3	2	4	4	2	4	4	2	1	2	4	3	4	1
Sample_0924	AntiCoag		M	76	IM		IM	13	7	17	10	6	4	4	1	4	4	2	2	1	2	4	4	4	5	2	2	4	2	2	2	2	3
Sample_0925	AntiCoag	4	W	53			IM	16	7	13	7	8	4	5	1	5	5	1	1	4	1	3	5	1	4	2	3	1	1	2	1	5	1
Sample_0926	AntiCoag		M	66		IM		15	15	14	12	12	4	4	3	3	5	3	5	4	3	4	3	3	4	4	2	4	2	4	4	4	3
Sample_0927	AntiCoag		W	55			IM	13	12	15	8	11	5	3	2	3	5	5	1	4	2	5	2	3	5	4	2	1	1	4	3	4	1
Sample_0928	AntiCoag		M	78		IM	IM	8	8	14	8	6	4	2	1	3	2	2	2	2	2	4	4	2	4	2	2	2	2	2	2	2	3
Sample_0929	AntiCoag		W	79		IM	IM	10	9	15	18	10	5	2	2	3	3	3	2	2	2	4	4	3	4	5	5	5	3	3	3	4	1
Sample_0930	AntiCoag		M	86		IM	IM	14	11	14	11	10	4	4	3	3	4	3	2	3	3	4	4	3	3	4	3	2	2	3	3	4	0
Sample_0931	AntiCoag		M	65		IM	IM	13	10	14	9	10	4	3	2	4	4	3	3	2	2	4	4	2	4	2	2	3	2	3	3	4	3
Sample_0932	AntiCoag		W	65	IM	IM	IM	8	5	20	5	3	5	2	1	3	2	1	1	2	1	5	5	5	5	1	1	2	1	1	1	1	2
Sample_0933	AntiCoag		W	75	IM	IM	IM	14	9	16	8	9	4	3	3	4	4	2	2	3	2	4	3	5	4	2	2	2	2	3	3	3	3
Sample_0934	AntiCoag		M	67	IM	IM	UM	11	5	17	14	3	4	2	1	4	4	1	1	1	2	5	4	3	5	4	3	4	3	1	1	1	2
Sample_0935	AntiCoag		M	66	PM			16	11	13	14	9	5	4	3	4	5	4	1	4	2	3	4	4	2	4	3	5	2	3	2	4	1
Sample_0936	AntiCoag		M	71		IM	IM	11	9	16	13	9	4	2	3	4	2	2	2	4	1	5	4	3	4	4	3	3	3	3	3	3	3
Sample_0937	AntiCoag		M	65		IM	IM	12	9	15	13	9	3	4	2	2	4	3	2	2	2	4	4	3	4	4	3	4	2	3	3	3	1
Sample_0938	AntiCoag	9	M	74		IM	IM	13	8	14	8	9	2	4	2	4	3	2	2	2	2	4	4	2	4	2	2	2	2	3	3	3	2
Sample_0939	AntiCoag		W	69	UM			12	9	12	12	10	4	2	2	4	4	3	2	2	2	4	2	2	4	4	4	2	2	4	2	4	2
Sample_0940	AntiCoag		W	74			IM	8	8	16	13	6	5	2	2	2	2	2	2	2	2	4	4	4	4	4	3	4	2	2	2	2	2
Sample_0941	AntiCoag		M	78		IM		12	9	13	10	9	2	2	3	2	5	3	3	1	2	2	4	3	4	2	3	3	2	3	3	3	1
Sample_0942	AntiCoag	3	W	51		IM		16	9	14	15	10	4	5	2	4	5	3	2	2	2	4	4	2	4	5	3	4	3	4	2	4	3
Sample_0943	AntiCoag		M	74		IM		9	7	16	7	10	5	2	2	2	3	1	2	2	2	4	5	3	4	2	2	2	1	3	3	4	3
Sample_0944	AntiCoag		M	70		PM		10	8	13	8	8	4	2	2	4	2	2	2	2	2	4	2	3	4	2	2	2	2	3	2	3	3
Sample_0945	AntiCoag		W	67	IM	IM	IM	12	5	14	17	7	5	2	1	4	5	1	2	1	1	5	2	2	5	5	5	4	3	2	2	3	2
Sample_0946	AntiCoag		M	60		IM	IM	16	9	14	8	11	3	4	3	4	5	3	1	3	2	4	4	2	4	2	2	2	2	4	3	4	3
Sample_0947	AntiCoag		W	49	IM	IM	PM	15	7	15	8	10	1	4	3	4	4	2	2	2	1	4	4	3	4	2	1	3	2	3	3	4	2
Sample_0948	AntiCoag		W	77	IM		UM	20	18	15	13	15	5	5	5	5	5	5	3	5	5	5	3	4	3	5	5	1	2	5	5	5	3
Sample_0949	AntiCoag		M	77			IM	13	11	17	12	8	4	4	1	4	4	2	3	4	2	5	4	3	5	5	2	3	2	4	2	2	1
Sample_0950	AntiCoag		W	54			IM	19	9	10	16	13	5	5	4	5	5	1	1	5	2	4	1	1	4	4	4	4	4	4	4	5	2
Sample_0951	AntiCoag		M	66		IM		14	12	15	7	10	3	3	3	4	4	4	3	2	3	3	4	4	4	3	1	2	1	3	3	4	1
Sample_0952	AntiCoag		M	62		IM		11	7	17	8	6	5	2	2	3	4	1	2	2	2	5	4	4	4	2	2	2	2	1	1	4	2
Sample_0953	AntiCoag		M	69	IM			13	11	13	10	8	5	2	3	4	4	3	2	4	2	4	3	3	3	3	3	2	2	3	88	5	1
Sample_0954	AntiCoag		M	60			IM	7	4	4	10	6	1	2	2	2	1	1	1	1	1	1	1	1	1	1	3	3	3	2	3	1	0
Sample_0955	AntiCoag	4	M	62		IM	IM	13	12	16	14	10	4	2	2	4	5	3	3	3	3	4	4	4	4	4	3	4	3	3	3	4	1
Sample_0956	AntiCoag		M	63	IM			12	10	16	10	11	4	2	3	3	4	3	3	2	2	4	4	4	4	4	2	2	2	4	3	4	2
Sample_0957	AntiCoag		M	87			IM	16	12	15	12	9	4	4	3	5	4	5	3	2	2	4	4	3	4	4	3	2	3	4	3	2	0
Sample_0958	AntiCoag		M	58	IM			12	5	12	10	12	5	2	2	4	4	1	1	1	2	4	2	2	4	4	2	3	1	4	4	4	2
Sample_0959	AntiCoag		M	78	IM	IM	IM	12	10	14	8	10	4	4	2	3	3	4	2	2	2	4	4	3	3	2	2	2	2	3	3	4	3
Sample_0960	AntiCoag	4	M	52	IM	IM	IM	10	9	11	12	7	5	2	3	2	3	3	2	2	2	1	4	2	4	3	2	4	3	2	2	3	1
Sample_0961	AntiCoag		M	68	IM		IM	16	8	13	13	12	5	5	3	4	4	1	1	4	2	1	4	4	4	4	3	4	2	5	3	4	2
Sample_0962	AntiCoag		W	98	UM		PM	8	4	18	6	9	3	2	2	2	2	1	1	1	1	5	4	5	4	2	1	2	1	3	3	3	2
Sample_0963	AntiCoag		M	70	UM		PM	11	8	17	8	10	5	2	3	3	3	2	2	2	2	5	4	3	5	2	2	2	2	3	3	4	0
Sample_0964	AntiCoag	3	M	48			IM	14	10	16	9	11	4	3	3	4	4	3	3	2	2	4	4	4	4	2	2	3	2	4	3	4	1
Sample_0965	AntiCoag	3	W	38		IM	IM	11	12	11	8	10	1	4	2	2	3	3	2	4	3	2	3	3	3	2	2	2	2	2	3	5	2
Sample_0966	AntiCoag	4	W	54		IM		14	11	17	12	9	5	4	3	3	4	3	2	3	3	5	3	4	5	3	3	4	2	2	3	4	3
Sample_0967	AntiCoag		M	74		IM		13	10	16	13	10	4	3	3	3	4	2	2	4	2	5	4	3	4	4	3	4	2	3	3	4	2
Sample_0968	AntiCoag	9	M	65		PM		12	10	13	11	11	5	3	2	3	4	2	3	3	2	4	2	3	4	3	2	4	2	4	3	4	3
Sample_0969	AntiCoag		M	68			IM	13	10	15	9	9	2	3	3	3	4	2	2	4	2	4	4	3	4	2	3	2	2	3	2	4	2
Sample_0970	AntiCoag		M	69	IM		IM	13	10	15	8	10	3	4	4	2	3	4	2	2	2	4	4	3	4	2	2	2	2	4	2	4	3
Sample_0971	AntiCoag		M	79		IM		14	8	13	12	6	5	4	2	3	5	2	2	2	2	4	2	3	4	4	2	4	2	2	1	3	2
Sample_0972	AntiCoag		M	69	IM		IM	10	8	13	11	9	4	3	2	3	2	2	2	2	2	4	2	3	4	4	3	2	2	3	3	3	3
Sample_0973	AntiCoag		M	83			IM	10	10	15	8	7	4	2	2	3	3	3	2	3	2	4	4	3	4	2	2	2	2	4	2	1	1
Sample_0974	AntiCoag		M	63		PM	PM	12	13	15	5	9	3	2	3	4	3	4	3	3	3	4	3	4	4	2	1	1	1	3	3	3	2
Sample_0975	AntiCoag	4	M	52	UM			16	6	15	11	10	5	4	3	4	5	2	1	1	2	4	4	3	4	3	1	4	3	3	3	4	2
Sample_0976	AntiCoag		M	73	UM			11	8	16	5	10	5	2	2	3	4	1	3	2	2	4	4	3	5	2	1	1	1	3	3	4	2
Sample_0977	AntiCoag	3	M	50			IM	15	7	19	8	10	4	4	2	4	5	2	2	2	1	5	5	4	5	2	2	2	2	3	3	4	1
Sample_0978	AntiCoag		M	78	UM			10	10	14	9	12	5	1	3	3	3	3	2	3	2	4	3	3	4	2	3	2	2	4	3	5	3
Sample_0979	AntiCoag		M	67	IM		IM	14	9	15	8	11	4	4	2	4	4	2	3	2	2	4	4	3	4	2	2	2	2	4	3	4	3
Sample_0980	AntiCoag		M	74			PM	8	7	4	7	9	1	1	3	1	3	1	2	3	1	1	1	1	1	2	3	1	1	3	3	3	1
Sample_0981	AntiCoag		M	71			PM	14	10	14	12	10	5	4	2	4	4	3	3	2	2	2	4	4	4	3	3	4	2	3	3	4	2
Sample_0982	AntiCoag	3	W	55			IM	13	8	14	6	10	4	3	2	4	4	2	2	2	2	4	4	2	4	2	1	1	2	4	2	4	1
Sample_0983	AntiCoag		M	72	IM		UM	12	10	13	10	9	4	3	3	3	3	3	2	3	2	4	4	3	2	3	3	2	2	3	3	3	3
Sample_0984	AntiCoag		M	62			PM	12	11	11	11	11	4	2	3	3	4	4	3	2	2	2	4	4	1	3	3	2	3	4	3	4	0
Sample_0985	AntiCoag		W	83			IM	15	13	14	13	11	4	4	2	4	5	3	3	4	3	3	4	3	4	4	3	3	3	4	3	4	1
Sample_0986	AntiCoag		M	63			IM	11	9	15	7	10	4	3	3	2	3	3	2	2	2	4	4	3	4	2	2	2	1	3	3	4	2
Sample_0987	AntiCoag		M	73		IM	IM	9	9	15	5	10	5	2	3	2	2	2	3	2	2	4	4	3	4	1	2	1	1	3	3	4	3
Sample_0988	AntiCoag	3	W	56	PM			12	10	13	11	9	5	3	2	3	4	2	1	5	2	2	4	3	4	3	3	4	1	3	3	3	3
Sample_0989	AntiCoag		M	70	IM		IM	10	7	17	8	11	4	2	2	4	2	1	2	2	2	5	4	4	4	2	2	2	2	4	3	4	3
Sample_0990	AntiCoag		M	63	IM	IM	IM	12	10	15	8	10	5	3	3	3	3	3	3	2	2	4	3	4	4	2	2	2	2	3	3	4	3
Sample_0991	AntiCoag		M	82		IM		10	5	18	9	4	5	3	2	2	3	2	1	1	1	5	4	4	5	2	2	3	2	2	1	1	1
Sample_0992	AntiCoag		M	69		IM		13	11	16	13	11	4	2	4	3	4	3	3	2	3	4	4	4	4	4	3	3	3	4	3	4	3
Sample_0993	AntiCoag		M	74			IM	10	8	13	10	8	4	2	2	2	4	2	2	2	2	2	4	5	2	2	2	4	2	2	3	3	4
Sample_0994	AntiCoag		M	71	UM		PM	6	5	19	4	3	4	1	1	2	2	1	2	1	1	5	5	4	5	1	1	1	1	1	1	1	1
Sample_0995	AntiCoag		M	69	UM			14	7	16	6	9	4	4	3	4	3	3	2	1	1	4	4	4	4	2	1	2	1	3	2	4	2
Sample_0996	AntiCoag		M	59			IM	18	14	9	10	11	5	5	4	4	5	3	4	4	3	2	3	2	2	3	3	2	2	4	3	4	1
Sample_0997	AntiCoag		M	73			IM	12	10	16	8	8	4	4	2	3	3	2	2	4	2	4	4	3	5	2	2	2	2	3	2	3	1
Sample_0998	AntiCoag		M	73	IM			17	11	15	9	13	5	2	5	5	5	1	3	4	3	4	4	3	4	4	2	1	2	5	4	4	2
Sample_0999	AntiCoag		W	76			IM	4	4	18	7	3	5	1	1	1	1	1	1	1	1	5	5	3	5	2	3	1	1	1	1	1	3
Sample_1000	AntiCoag		M	80	IM		IM	15	8	16	10	9	4	4	2	4	5	2	2	2	2	4	4	4	4	4	2	2	2	3	2	4	4
Sample_1001	AntiCoag		M	79	IM			8	7	10	9	10	1	1	1	3	3	1	3	2	1	5	1	3	1	2	3	3	1	3	3	4	1
Sample_1002	AntiCoag		M	61			IM	10	8	17	4	9	2	2	2	3	3	3	2	2	1	4	4	4	5	1	1	1	1	3	3	3	1
Sample_1003	AntiCoag	9	M	60			IM	13	10	12	8	10	4	3	3	3	4	4	2	2	2	4	2	2	4	2	2	2	2	3	3	4	1
Sample_1004	AntiCoag	2	M	56	IM		IM	8	8	15	8	7	4	2	1	3	2	2	2	2	2	4	4	3	4	2	2	2	2	4	1	2	3
Sample_1005	AntiCoag		W	71			IM	12	7	17	8	10	4	3	1	4	4	1	2	3	1	5	4	4	4	2	2	2	2	4	2	4	2
Sample_1006	AntiCoag		M	67	IM			11	9	16	9	7	4	2	2	4	3	2	3	2	2	5	4	3	4	2	3	2	2	3	2	2	3
Sample_1007	AntiCoag		M	73	PM			11	7	18	12	9	5	2	2	3	4	1	3	2	1	5	5	3	5	3	3	4	2	3	3	3	3
Sample_1008	AntiCoag		M	61			UM	11	9	12	5	10	2	2	4	3	2	2	3	2	2	4	2	2	4	2	1	1	1	3	3	4	0
Sample_1009	AntiCoag		W	66	IM	IM	IM	9	10	17	11	9	5	2	2	3	2	2	2	4	2	5	4	3	5	4	3	2	2	3	2	4	3
Sample_1010	AntiCoag		W	79	IM			12	13	16	8	9	4	4	2	2	4	2	3	4	4	4	4	4	4	2	2	2	2	3	3	3	2
Sample_1011	AntiCoag		W	56		IM		16	9	13	7	13	3	3	4	4	5	2	3	2	2	4	4	1	4	2	1	3	1	5	3	5	5
Sample_1012	AntiCoag		M	64		IM		11	12	15	9	10	3	2	3	3	3	4	4	3	1	4	3	4	4	2	3	2	2	3	3	4	1
Sample_1013	AntiCoag		M	90		IM		12	12	16	11	10	4	3	3	3	3	3	2	4	3	4	4	4	4	4	3	2	2	3	3	4	2
Sample_1014	AntiCoag	3	W	34		IM		11	10	15	12	11	4	2	3	3	3	3	3	2	2	4	4	3	4	2	2	4	4	3	3	5	1
Sample_1015	AntiCoag		W	78		IM	IM	14	9	16	11	10	5	4	3	3	4	3	2	2	2	4	4	4	4	4	3	2	2	3	3	4	2
Sample_1016	AntiCoag	4	M	59	UM		UM	12	11	16	12	3	5	4	1	3	4	3	1	5	2	4	5	3	4	3	3	4	2	1	1	1	1
Sample_1017	AntiCoag	2	M	57			IM	14	11	16	7	10	4	4	2	4	4	4	3	2	2	4	4	4	4	2	2	2	1	3	3	4	3
Sample_1018	AntiCoag		M	80	PM			13	12	13	8	9	4	3	2	4	4	2	3	4	3	4	2	3	4	2	2	2	2	4	3	2	3
Sample_1019	AntiCoag		W	73	PM			13	10	14	8	9	4	3	3	3	4	3	2	3	2	4	4	3	3	2	2	2	2	3	3	3	2
Sample_1020	AntiCoag	3	M	50			IM	13	9	15	8	10	4	3	2	4	4	3	2	2	2	4	4	3	4	2	2	2	2	3	3	4	4
Sample_1021	AntiCoag	4	M	53			IM	12	11	16	13	9	4	3	2	3	4	2	3	4	2	4	4	4	4	4	3	2	4	3	3	3	0
Sample_1022	AntiCoag		M	71			UM	14	14	16	10	11	4	4	3	4	3	4	4	4	2	4	4	4	4	3	2	3	2	4	3	4	3
Sample_1023	AntiCoag	2	M	59			UM	14	7	18	8	9	4	4	3	4	3	1	3	2	1	5	4	4	5	2	2	2	2	3	3	3	2
Sample_1024	AntiCoag		W	77	IM			11	9	18	11	9	4	4	2	3	2	3	2	2	2	5	4	4	5	4	3	2	2	3	3	3	2
Sample_1025	AntiCoag		M	74	IM		UM	12	8	15	10	8	4	2	2	4	4	2	2	2	2	4	4	3	4	2	2	2	4	3	3	2	2
Sample_1026	AntiCoag		M	79	IM		UM	16	14	13	10	12	5	3	4	4	5	3	3	4	4	4	3	2	4	2	3	2	3	4	4	4	1
Sample_1027	AntiCoag		M	79			IM	11	12	12	12	9	4	3	3	3	2	3	3	3	3	3	3	3	3	3	3	3	3	3	3	3	3
Sample_1028	AntiCoag		M	71	IM	IM		14	11	17	10	7	3	4	3	4	3	3	3	3	2	5	4	4	4	5	3	1	1	3	3	1	4
Sample_1029	AntiCoag		M	76			IM	14	11	16	15	10	4	3	3	4	4	3	3	3	2	4	4	4	4	4	4	4	3	3	3	4	3
Sample_1030	AntiCoag		M	57			PM	11	7	18	11	9	4	2	2	3	4	2	1	3	1	5	4	4	5	2	2	4	3	3	2	4	2
Sample_1031	AntiCoag	3	M	55			PM	10	9	15	13	9	4	2	2	3	3	3	2	2	2	4	4	3	4	4	3	2	4	3	3	3	1
Sample_1032	AntiCoag		M	77			IM	12	7	16	9	9	4	2	3	3	4	1	2	2	2	4	4	4	4	3	2	2	2	3	3	3	1
Sample_1033	AntiCoag		M	67		IM	IM	14	10	15	8	12	2	3	4	3	4	2	3	3	2	4	4	3	4	2	2	2	2	4	4	4	2
Sample_1034	AntiCoag		W	77		IM	IM	14	7	14	8	12	1	3	3	4	4	1	2	2	2	4	3	3	4	2	2	2	2	4	3	5	3
Sample_1035	AntiCoag		M	58			IM	9	9	12	8	8	3	2	2	3	2	3	2	2	2	4	2	3	3	2	2	2	2	3	3	2	3
Sample_1036	AntiCoag		W	61	IM		IM	14	4	18	5	6	5	4	2	4	4	1	1	1	1	5	5	4	4	1	1	2	1	2	2	2	2
Sample_1037	AntiCoag	9	W	42	IM		IM	13	11	15	8	10	5	3	3	3	4	3	2	3	3	4	4	3	4	2	2	2	2	3	3	4	3
Sample_1038	AntiCoag		M	79			IM	11	10	13	11	6	4	3	2	2	4	2	2	4	2	2	4	3	4	2	2	4	3	2	2	2	2
Sample_1039	AntiCoag		W	74			IM	12	9	16	9	4	4	2	2	3	5	2	1	4	2	4	5	3	4	2	3	2	2	88	2	2	2
Sample_1040	AntiCoag		M	78		IM	IM	12	9	13	10	9	4	3	2	3	4	3	2	2	2	4	2	3	4	3	3	2	2	3	3	3	1
Sample_1041	AntiCoag	3	M	56	IM			13	11	16	8	11	5	2	4	3	4	2	3	4	2	4	4	4	4	2	2	2	2	4	2	5	1
Sample_1042	AntiCoag		M	77	IM	IM		9	8	13	7	11	5	2	2	3	2	2	2	2	2	4	2	3	4	1	2	2	2	3	3	5	3
Sample_1043	AntiCoag	4	W	49	IM	IM		16	10	14	19	12	4	5	3	4	4	2	2	3	3	4	3	3	4	5	5	5	4	4	3	5	1
Sample_1044	AntiCoag		W	80		IM		15	9	15	14	11	4	2	4	4	5	2	3	2	2	4	4	3	4	4	3	4	3	4	3	4	2
Sample_1045	AntiCoag		M	80		PM		11	8	16	8	10	4	1	2	4	4	2	2	2	2	4	4	4	4	2	2	2	2	4	2	4	1
Sample_1046	AntiCoag	9	W	48		PM		12	7	16	14	7	4	4	2	2	4	1	2	2	2	5	4	2	5	4	3	4	3	2	2	3	2
Sample_1047	AntiCoag		M	76	IM		IM	10	5	17	7	9	3	2	3	2	3	1	2	1	1	4	4	4	5	2	2	2	1	3	3	3	2
Sample_1048	AntiCoag		W	75		IM	IM	13	10	16	10	10	4	4	2	3	4	2	4	2	2	4	4	4	4	4	2	2	2	4	2	4	0
Sample_1049	AntiCoag	4	M	39			IM	14	11	17	8	11	4	4	3	3	4	3	3	3	2	5	4	4	4	2	2	2	2	4	3	4	1
Sample_1050	AntiCoag		W	89			IM	14	7	16	9	9	4	5	3	3	3	3	2	1	1	4	4	4	4	2	3	2	2	3	3	3	2
Sample_1051	AntiCoag		M	77			IM	16	12	15	8	8	4	4	4	4	4	4	2	4	2	4	4	3	4	2	2	2	2	4	2	2	1
Sample_1052	AntiCoag		M	62			IM	13	11	15	10	10	5	3	3	4	3	3	3	3	2	4	4	3	4	3	3	2	2	3	3	4	0
Sample_1053	AntiCoag		W	77	IM		IM	13	9	15	14	10	4	3	3	3	4	3	2	2	2	4	4	3	4	4	3	4	3	3	3	4	3
Sample_1054	AntiCoag	2	W	43		IM		12	15	16	13	11	4	3	3	4	2	4	2	4	5	4	4	4	4	3	3	4	3	3	4	4	3
Sample_1055	AntiCoag		W	69			IM	13	10	12	8	13	5	2	4	5	2	2	2	5	1	4	1	2	5	4	1	1	2	5	3	5	1
Sample_1056	AntiCoag		M	77			IM	9	9	13	8	7	4	2	2	3	2	3	2	2	2	1	4	4	4	2	2	2	2	3	2	2	1
Sample_1057	AntiCoag	4	W	33			IM	13	10	14	9	7	2	4	2	3	4	3	2	3	2	4	4	2	4	3	2	3	1	2	2	3	2
Sample_1058	AntiCoag		M	74		IM		14	8	16	10	9	5	4	2	4	4	2	2	2	2	4	4	4	4	2	2	4	2	3	2	4	3
Sample_1059	AntiCoag		M	77		IM		13	9	16	14	9	4	4	2	3	4	3	2	2	2	4	4	4	4	4	4	4	2	3	3	3	2
Sample_1060	AntiCoag		M	63	IM			9	10	18	6	9	4	1	2	3	3	3	2	3	2	5	4	4	5	2	1	2	1	3	3	3	1
Sample_1061	AntiCoag		W	82	IM			11	9	15	11	11	4	2	3	4	2	3	2	2	2	4	4	3	4	3	3	3	2	4	3	4	2
Sample_1062	AntiCoag		W	74	UM		IM	19	14	14	17	15	5	4	5	5	5	4	3	5	2	3	3	4	4	5	3	5	4	5	5	5	1
Sample_1063	AntiCoag		W	65	IM			10	4	16	4	3	4	3	1	3	3	1	1	1	1	5	4	3	4	1	1	1	1	1	1	1	3
Sample_1064	AntiCoag	4	M	58		PM	IM	16	13	15	12	13	3	4	3	4	5	5	2	4	2	4	4	3	4	4	3	2	3	4	4	5	3
Sample_1065	AntiCoag	9	M	56		PM	IM	8	7	17	14	9	4	2	2	2	2	1	2	2	2	5	5	3	4	4	3	4	3	3	3	3	1
Sample_1066	AntiCoag		M	72	PM			8	9	14	8	8	4	2	2	2	2	4	2	1	2	4	2	4	4	2	2	2	2	4	2	2	2
Sample_1067	AntiCoag		M	68	PM			10	7	15	10	6	5	1	2	3	4	1	1	3	2	4	4	3	4	2	2	4	2	2	2	2	0
Sample_1068	AntiCoag		M	62	IM	IM	IM	18	13	15	13	10	5	4	4	5	5	3	3	5	2	5	4	2	4	4	3	3	3	3	3	4	3
Sample_1069	AntiCoag	4	W	54			IM	11	5	11	9	9	2	2	3	3	3	1	2	1	1	4	2	3	2	3	2	2	2	3	3	3	2
Sample_1070	AntiCoag		M	79	IM	IM	IM	14	11	12	11	9	4	3	2	4	5	2	2	3	4	3	3	3	3	3	3	3	2	3	3	3	4
Sample_1071	AntiCoag		M	81	IM	IM	IM	11	9	15	9	13	5	2	3	4	2	1	3	2	3	4	4	3	4	2	3	2	2	5	3	5	2
Sample_1072	AntiCoag		W	74			IM	16	14	14	15	9	3	4	3	4	5	5	3	4	2	3	4	3	4	4	4	4	3	3	3	3	2
Sample_1073	AntiCoag		M	65	IM		PM	11	10	15	4	9	4	3	2	3	3	1	3	4	2	4	4	3	4	1	1	1	1	3	2	4	3
Sample_1074	AntiCoag		M	61			IM	16	16	8	19	8	4	5	3	4	4	5	3	4	4	2	2	2	2	5	5	4	5	3	3	2	3
Sample_1075	AntiCoag		W	81		IM		15	15	12	12	8	5	4	2	4	5	4	3	4	4	3	3	2	4	4	3	3	2	2	3	3	4
Sample_1076	AntiCoag	3	M	56	IM			10	11	15	11	9	4	2	2	3	3	3	3	3	2	4	4	3	4	4	3	2	2	3	3	3	1
Sample_1077	AntiCoag		W	65	UM		IM	13	10	15	8	11	4	3	3	3	4	3	3	2	2	4	4	3	4	2	2	2	2	4	3	4	2
Sample_1078	AntiCoag		M	79	IM			9	8	16	11	9	3	2	3	2	2	2	2	2	2	4	4	4	4	3	2	4	2	3	3	3	2
Sample_1079	AntiCoag		M	66	IM		IM	16	10	15	10	9	4	4	4	4	4	3	3	2	2	4	4	2	5	3	3	2	2	3	2	4	2
Sample_1080	AntiCoag		W	80	IM		IM	12	10	17	15	7	2	2	2	4	4	3	1	4	2	4	4	4	5	4	3	4	4	2	2	3	1
Sample_1081	AntiCoag		M	78		IM	IM	13	10	17	8	9	4	3	2	4	4	4	2	2	2	5	5	3	4	2	2	2	2	3	3	3	2
Sample_1082	AntiCoag		W	65	IM		IM	20	20	18	20	15	5	5	5	5	5	5	5	5	5	4	5	5	4	5	5	5	5	5	5	5	2
Sample_1083	AntiCoag		M	61	IM			15	11	18	8	12	5	4	3	4	4	4	3	2	2	5	4	5	4	2	2	2	2	4	4	4	2
Sample_1084	AntiCoag		M	83			IM	11	8	13	6	7		3	1	3	4	2	2	2	2	4	3	2	4	2	1	2	1	3	2	2	2
Sample_1085	AntiCoag	3	M	54		IM		15	12	15	10	11	5	3	3	4	5	3	3	3	3	4	4	3	4	4	2	2	2	4	3	4	1
Sample_1086	AntiCoag		M	84		IM		11	8	13	8	10	4	3	2	3	3	2	2	2	2	4	2	3	4	2	2	2	2	3	3	4	3
Sample_1087	AntiCoag		W	71	IM			15	11	15	10	6	4	4	3	4	4	4	3	2	2	4	4	3	4	4	2	2	2	2	2	2	2
Sample_1088	AntiCoag		M	82	UM		IM	15	16	13	14	10	5	3	3	4	5	4	4	5	3	4	3	2	4	4	3	3	4	3	3	4	1
Sample_1089	AntiCoag		M	62			PM	12	8	17	7	9	5	3	3	3	3	1	3	2	2	5	4	4	4	2	3	1	1	3	3	3	2
Sample_1090	AntiCoag		W	72			PM	9	8	16	9	7	3	1	1	3	4	3	2	1	2	4	4	3	5	2	3	2	2	2	2	3	2
Sample_1091	AntiCoag		W	80			PM	14	7	16	8	10	4	4	2	3	5	1	1	3	2	4	4	3	5	1	1	4	2	3	2	5	2
Sample_1092	AntiCoag		M	72			PM	12	8	17	8	13	5	4	3	3	2	2	2	2	2	5	4	4	4	2	2	2	2	5	4	4	2
Sample_1093	AntiCoag		M	81			PM	14	12	16	8	12	4	3	3	4	4	3	3	3	3	4	4	4	4	2	2	2	2	4	4	4	2
Sample_1094	AntiCoag		M	76	IM	IM		11	12	18	5	9	5	2	2	3	4	3	3	4	2	5	3	5	5	1	1	1	2	3	2	4	3
Sample_1095	AntiCoag		M	95		IM		13	11	17	11	11	3	3	3	4	3	4	3	2	2	4	4	4	5	2	3	3	3	3	4	4	3
Sample_1096	AntiCoag	3	W	50			IM	11	9	11	8	7	3	3	2	3	3	2	2	3	2	2	4	3	2	2	2	2	2	2	2	3	2
Sample_1097	AntiCoag		M	69			PM	10	10	16	10	10	4	2	2	3	3	3	3	2	2	4	4	4	4	2	3	3	2	3	3	4	2
Sample_1098	AntiCoag	4	W	32	IM	IM	IM	13	11	16	13	7	4	4	1	4	4	5	2	2	2	4	4	4	4	4	3	4	2	2	2	3	3
Sample_1099	AntiCoag	3	M	59	IM	IM	IM	15	8	17	8	12	5	4	2	4	5	1	3	2	2	5	4	4	4	2	2	2	2	4	3	5	1
Sample_1100	AntiCoag		M	70	IM		IM	12	6	19	4	15	5	2	4	4	2	2	2	1	1	5	4	5	5	1	1	1	1	5	5	5	2
Sample_1101	AntiCoag		M	75		PM	IM	15	13	15	8	11	4	4	4	3	4	3	3	4	3	3	4	4	4	2	2	2	2	4	3	4	3
Sample_1102	AntiCoag		M	70		IM		13	9	20	11	8	4	3	3	3	4	2	3	2	2	5	5	5	5	4	3	2	2	3	2	3	3
Sample_1103	AntiCoag		M	65			IM	10	10	15	8	9	4	3	2	3	2	2	3	3	2	4	4	3	4	2	2	2	2	3	3	3	2
Sample_1104	AntiCoag		M	72	IM			15	9	17	9	10	5	4	3	5	3	4	2	2	1	5	3	4	5	2	1	5	1	3	3	4	1
Sample_1105	AntiCoag		M	68			IM	10	9	15	9	6	4	2	3	2	3	3	2	2	2	5	4	2	4	2	1	2	4	2	1	3	1
Sample_1106	AntiCoag		M	69	IM	IM		16	12	15	8	11	4	4	3	4	5	4	3	2	3	5	4	2	4	2	2	2	2	4	3	4	4
Sample_1107	AntiCoag		M	65	IM			14	8	13	11	6	5	4	2	4	4	1	1	4	2	1	4	4	4	4	3	2	2	2	2	2	2
Sample_1108	AntiCoag		M	81	PM	IM	PM	11	7	17	10	9	5	3	1	3	4	2	3	1	1	5	3	4	5	3	1	4	2	4	2	3	3
Sample_1109	AntiCoag		M	78	IM			12	10	19	8	11	5	3	3	3	3	4	3	2	1	5	4	5	5	2	3	2	1	4	3	4	2
Sample_1110	AntiCoag		W	75		IM	IM	13	8	17	8	11	5	2	3	3	5	2	2	2	2	4	5	4	4	1	3	3	1	4	3	4	3
Sample_1111	AntiCoag		W	57		IM		13	11	16	13	12	4	3	3	3	4	2	3	3	3	5	4	3	4	4	3	4	2	4	3	5	2
Sample_1112	AntiCoag		W	52		IM		11	16	14	14	9	5	1	3	4	3	3	5	4	4	2	5	4	3	4	3	4	3	3	2	4	3
Sample_1113	AntiCoag		M	79			IM	11	10	13	8	6	5	2	2	3	4	3	2	3	2	2	4	3	4	2	2	2	2	2	2	2	1
Sample_1114	AntiCoag		M	65			PM	9	10	15	16	9	4	2	3	3	1	3	3	2	2	4	4	3	4	5	4	5	2	3	3	3	2
Sample_1115	AntiCoag		M	72	IM	IM		10	5	18	12	10	5	2	3	3	2	1	2	1	1	5	4	4	5	2	2	4	4	3	3	4	3
Sample_1116	AntiCoag		M	64	UM			11	10	13	9	9	3	2	3	2	4	2	3	3	2	3	4	3	3	2	2	2	3	3	3	3	2
Sample_1117	AntiCoag	2	M	49			IM	13	11	13	10	6	4	3	3	3	4	4	2	2	3	4	3	3	3	2	2	4	2	2	2	2	3
Sample_1118	AntiCoag	9	M	74			IM	12	9	20	8	13	5	2	3	2	5	4	1	2	2	5	5	5	5	3	3	1	1	5	3	5	0
Sample_1119	AntiCoag		M	77			PM	15	13	18	9	11	5	4	2	4	5	3	3	5	2	5	4	5	4	4	3	1	1	4	2	5	1
Sample_1120	AntiCoag		M	68			PM	16	11	14	4	5	4	5	1	5	5	3	3	3	2	4	4	2	4	1	1	1	1	3	1	1	2
Sample_1121	AntiCoag	3	M	58	IM			10	9	16	13	10	5	3	2	3	2	4	2	2	1	5	4	3	4	3	2	5	3	3	3	4	1
Sample_1122	AntiCoag		W	81	UM			12	6	18	10	10	4	3	3	3	3	1	3	1	1	5	5	3	5	3	3	2	2	3	3	4	2
Sample_1123	AntiCoag		M	70	UM			10	7	15	8	6	4	3	1	3	3	2	2	1	2	4	4	3	4	2	2	2	2	2	2	2	2
Sample_1124	AntiCoag		M	75	IM	IM		12	10	16	12	9		3	3	3	3	2	3	3	2	4	4	4	4	3	2	4	3	3	3	3	2
Sample_1125	AntiCoag		M	82			IM	11	9	18	7	10	5	2	3	2	4	2	1	2	4	5	4	5	4	2	3	1	1	4	3	3	0
Sample_1126	AntiCoag		M	73		IM		10	8	17	10	8	4	2	2	2	4	2	1	3	2	4	4	4	5	4	2	2	2	3	2	3	3
Sample_1127	AntiCoag		M	73	IM			9	11	16	8	9	4	3	2	3	1	4	3	2	2	4	3	4	5	2	2	2	2	3	2	4	2
Sample_1128	AntiCoag	4	M	58		IM		15	10	18	8	10	4	4	3	4	4	3	2	3	2	4	4	5	5	2	2	2	2	3	3	4	4
Sample_1129	AntiCoag		M	67		IM		12	11	16	8	9	4	3	3	3	3	3	3	3	2	4	4	4	4	2	2	2	2	3	3	3	2
Sample_1130	AntiCoag		M	64	IM		IM	11	10	14	10	8	3	2	3	2	4	3	3	2	2	4	4	2	4	3	3	2	2	2	2	4	2
Sample_1131	AntiCoag		M	70			IM	10	7	17	7	8	4	3	2	3	2	1	2	3	1	5	4	3	5	2	2	2	1	3	2	3	2
Sample_1132	AntiCoag	3	M	52		IM		13	9	16	8	10	5	3	3	4	3	2	2	2	3	5	3	4	4	2	2	2	2	3	3	4	2
Sample_1133	AntiCoag		M	63		IM		10	9	11	9	10	1	2	1	4	3	1	1	5	2	4	2	1	4	2	1	5	1	4	2	4	0
Sample_1134	AntiCoag	4	M	60	IM		IM	12	12	17	6	13	4	3	4	2	3	4	4	2	2	5	4	4	4	2	1	1	2	5	3	5	2
Sample_1135	AntiCoag		M	86		IM		13	9	14	11	4	4	4	1	3	5	3	2	2	2	5	3	2	4	3	3	3	2	1	1	2	1
Sample_1136	AntiCoag		W	81	IM			10	12	14	13	10	5	2	2	4	2	4	3	3	2	4	4	2	4	2	3	4	4	3	3	4	3
Sample_1137	AntiCoag	4	M	52	IM			13	12	15	8	8	4	3	3	3	4	2	4	4	2	4	4	2	5	2	2	2	2	2	3	3	3
Sample_1138	AntiCoag		M	55			IM	12	10	15	20	9	4	4	2	3	3	3	2	2	3	4	4	3	4	5	5	5	5	3	3	3	1
Sample_1139	AntiCoag	3	W	57		IM	IM	10	10	15	8	10	4	2	3	2	3	3	2	3	2	4	4	3	4	2	2	2	2	4	3	3	3
Sample_1140	AntiCoag	4	M	63	IM			12	7	14	6	11	3	2	3	3	4	2	1	2	2	4	2	4	4	2	1	2	1	4	3	4	2
Sample_1141	AntiCoag		M	75	IM			11	10	14	9	10	4	2	3	2	4	4	2	2	2	4	3	3	4	2	3	2	2	3	3	4	1
Sample_1142	AntiCoag		W	72		PM		11	9	15	5	8	4	3	1	3	4	2	2	3	2	4	4	3	4	2	1	1	1	2	2	4	2
Sample_1143	AntiCoag		M	70		PM		8	9	16	8	6	3	2	2	2	2	3	2	2	2	4	4	4	4	2	2	2	2	2	2	2	2
Sample_1144	AntiCoag		M	62		PM	IM	10	8	11	9	6	4	2	2	3	3	2	2	2	2	4	2	3	2	2	3	2	2	88	3	3	2
Sample_1145	AntiCoag	9	W	55		IM	IM	12	9	16	14	10	4	3	3	3	3	3	2	2	2	4	4	4	4	4	3	3	4	3	3	4	2
Sample_1146	AntiCoag		M	81		IM	IM	14	14	17	15	10	5	4	3	3	4	4	3	4	3	4	4	5	4	4	3	4	4	4	3	3	1
Sample_1147	AntiCoag	2	M	55		IM	PM	6	7	20	5	4	5	2	1	2	1	1	1	4	1	5	5	5	5	1	1	2	1	2	1	1	2
Sample_1148	AntiCoag		M	82	IM	IM	IM	11	10	16	9	9	5	3	2	3	3	3	3	2	2	4	4	4	4	2	2	2	3	3	3	3	4
Sample_1149	AntiCoag		M	85	IM		PM	15	8	15	10	12	1	4	3	4	4	2	2	2	2	4	4	2	5	3	3	2	2	5	3	4	1
Sample_1150	AntiCoag		M	70		IM		14	12	16	10	8	3	4	2	3	5	3	3	4	2	4	4	3	5	4	3	2	1	2	2	4	1
Sample_1151	AntiCoag		W	63	IM		IM	12	9	14	8	10	3	2	3	3	4	3	2	2	2	4	4	3	3	2	3	2	1	3	3	4	1
Sample_1152	AntiCoag		M	77		IM		18	17	14	12	13	5	5	3	5	5	4	5	5	3	4	2	5	3	2	2	5	3	5	3	5	3
Sample_1153	AntiCoag		W	78		IM	UM	10	9	15	11	9	4	2	2	3	3	2	3	2	2	4	4	3	4	4	3	2	2	3	2	4	4
Sample_1154	AntiCoag	4	M	46		IM	IM	11	7	17	7	9	4	3	2	3	3	2	2	2	1	5	4	3	5	2	3	1	1	3	2	4	4
Sample_1155	AntiCoag		M	87			IM	13	11	15	13	7	4	3	3	3	4	4	3	2	2	4	4	4	3	4	3	3	3	88	3	4	1
Sample_1156	AntiCoag		W	72			IM	14	10	16	20	11	5	2	2	5	5	2	3	3	2	5	2	4	5	5	5	5	5	5	3	3	1
Sample_1157	AntiCoag		M	81			IM	10	10	16	7	8	2	1	2	2	5	4	2	2	2	5	4	2	5	2	1	2	2	2	2	4	1
Sample_1158	AntiCoag	4	M	50	IM		IM	13	4	14	10	10	4	3	2	4	4	1	1	1	1	5	1	3	5	3	2	2	3	3	3	4	2
Sample_1159	AntiCoag		M	78	IM		IM	16	9	14	11	11	5	5	3	3	5	3	2	2	2	4	4	2	4	3	3	2	3	3	3	5	2
Sample_1160	AntiCoag		M	76	IM		IM	12	11	15	10	8	4	3	2	3	4	4	3	2	2	4	4	3	4	3	3	2	2	3	2	3	0
Sample_1161	AntiCoag		M	83			IM	12	10	10	15	11	4	2	3	3	4	1	2	4	3	4	3	1	2	4	3	4	4	4	3	4	2
Sample_1162	AntiCoag	3	M	53	UM		PM	13	10	18	10	11	5	4	3	3	3	3	3	2	2	5	4	4	5	4	3	2	1	3	3	5	2
Sample_1163	AntiCoag		W	80			IM	11	10	16	8	9	4	2	3	3	3	3	2	3	2	4	4	4	4	2	2	2	2	3	3	3	0
Sample_1164	AntiCoag		M	80	IM			11	7	13	9	7	5	3	1	3	4	1	2	2	2	4	3	2	4	2	2	4	1	2	2	3	4
Sample_1165	AntiCoag		M	85	PM		IM	8	14	16	7	9	1	2	2	3	1	4	3	5	2	4	4	4	4	2	2	1	2	2	3	4	3
Sample_1166	AntiCoag		W	72	PM		IM	13	11	16	14	11	5	3	3	4	3	4	2	3	2	4	4	4	4	4	4	4	2	3	3	5	1
Sample_1167	AntiCoag		W	77		IM		12	9	17	5	8	3	5	1	3	3	3	1	2	3	4	5	3	5	1	1	1	2	2	2	4	2
Sample_1168	AntiCoag		W	70	IM		IM	9	12	16	8	12	5	2	3	2	2	2	3	4	3	4	4	4	4	3	2	1	2	4	4	4	2
Sample_1169	AntiCoag	9	M	38		IM	PM	15	11	17	12	11	5	5	2	4	4	4	5	1	1	3	4	5	5	3	5	3	1	3	3	5	2
Sample_1170	AntiCoag		M	63		PM		11	10	16	10	10	5	2	3	3	3	2	3	3	2	4	2	5	5	4	2	2	2	3	3	4	3
Sample_1171	AntiCoag	4	M	58		PM		14	11	18	9	8	4	4	2	4	4	4	3	2	2	5	4	4	5	2	3	2	2	3	2	3	0
Sample_1172	AntiCoag		M	78			IM	13	11	15	18	10	5	2	3	4	4	2	3	3	3	4	3	3	5	5	5	4	4	3	3	4	2
Sample_1173	AntiCoag		W	73			IM	15	11	17	14	10	4	3	4	4	4	3	3	3	2	4	4	5	4	4	3	4	3	3	3	4	2
Sample_1174	AntiCoag		M	72	IM		IM	9	10	15	6	3	1	1	2	2	4	2	2	4	2	4	4	3	4	2	2	1	1	1	1	1	1
Sample_1175	AntiCoag		M	72			IM	14	11	17	17	11	5	4	3	3	4	4	3	2	2	5	3	4	5	5	4	4	4	4	3	4	1
Sample_1176	AntiCoag		M	79		PM	IM	16	7	14	11	10	5	5	2	4	5	3	2	1	1	4	4	4	2	4	3	2	2	4	2	4	2
Sample_1177	AntiCoag		M	73		IM		16	10	16	11	12	5	4	4	3	5	2	2	4	2	5	4	3	4	2	2	3	4	4	3	5	1
Sample_1178	AntiCoag		M	69		IM		12	8	16	8	10	5	3	2	3	4	2	2	2	2	4	4	4	4	2	3	2	1	3	3	4	1
Sample_1179	AntiCoag		M	75		IM		16	9	14	9	3	5	5	1	5	5	3	2	2	2	4	4	2	4	3	3	1	2	1	1	1	1
Sample_1180	AntiCoag	9	M	60		IM		11	8	15	12	9	5	2	2	3	4	1	3	2	2	4	4	3	4	3	3	3	3	3	3	3	4
Sample_1181	AntiCoag		M	65		IM	IM	11	9	15	9	10	4	2	3	3	3	3	2	2	2	4	4	3	4	2	3	2	2	3	3	4	3
Sample_1182	AntiCoag		W	80		IM	IM	10	8	18	14	7	5	2	2	2	4	2	3	1	2	5	4	4	5	4	3	4	3	3	2	2	4
Sample_1183	AntiCoag		W	68			IM	13	10	15	9	8	4	3	3	3	4	2	3	3	2	4	3	4	4	3	2	2	2	3	3	2	0
Sample_1184	AntiCoag		M	80		IM		11	10	17	7	10	4	3	2	2	4	2	3	3	2	4	4	4	5	2	1	1	3	3	3	4	2
Sample_1185	AntiCoag		W	94		IM		10	8	16	8	8	3	3	2	3	2	3	2	2	1	4	4	4	4	2	3	2	1	2	3	3	2
Sample_1186	AntiCoag		W	78	UM			8	8	17	9	6	4	2	2	2	2	1	2	3	2	5	4	4	4	2	1	4	2	2	2	2	2
Sample_1187	AntiCoag	3	M	57		IM		15	11	14	11	12	5	3	3	4	5	3	3	3	2	4	4	3	3	3	3	2	3	4	3	5	2
Sample_1188	AntiCoag		M	53	IM	IM	PM	16	12	13	8	11	4	3	4	4	5	4	3	3	2	4	3	2	4	2	2	2	2	4	3	4	3
Sample_1189	AntiCoag	4	M	58		IM	IM	11	9	16	9	10	2	2	2	3	4	3	2	2	2	4	4	4	4	2	2	3	2	3	3	4	2
Sample_1190	AntiCoag		M	71		IM	IM	7	6	18	5	6	5	2	1	2	2	1	2	2	1	5	4	4	5	1	1	1	2	2	2	2	3
Sample_1191	AntiCoag		M	77	IM			17	15	11	17	14		4	4	4	5	3	4	5	3	2	3	2	4	5	4	4	4	4	5	5	2
Sample_1192	AntiCoag	4	M	58		IM	IM	14	9	18	11	9	4	3	3	4	4	2	3	2	2	5	4	4	5	3	3	2	3	3	3	3	2
Sample_1193	AntiCoag		M	74			IM	12	10	14	11	10	5	2	2	3	5	4	2	3	1	4	4	2	4	2	3	4	2	3	2	5	2
Sample_1194	AntiCoag		W	71	UM		IM	13	11	16	12	10	5	3	2	5	3	4	2	3	2	5	4	3	4	5	3	2	2	3	3	4	2
Sample_1195	AntiCoag		M	71		IM		7	6	15	12	7	4	2	2	2	1	2	1	2	1	4	4	3	4	3	3	4	2	2	2	3	3
Sample_1196	AntiCoag		M	62	IM			14	8	19	15	10	4	4	2	4	4	2	2	2	2	5	4	5	5	4	4	4	3	3	3	4	3
Sample_1197	AntiCoag	9	M	34	IM			12	12	10	14	7	2	3	3	3	3	3	3	3	3	2	3	3	2	3	3	4	4	2	3	2	3
Sample_1198	AntiCoag		W	70	IM			13	12	18	16	10	4	2	3	4	4	2	4	4	2	5	4	4	5	4	4	4	4	3	3	4	3
Sample_1199	AntiCoag		M	82	IM	IM		11	11	16	11	9	5	2	2	3	4	3	2	4	2	4	4	3	5	2	2	4	3	3	3	3	2
Sample_1200	AntiCoag		M	74	IM	IM		13	7	16	11	9	3	4	2	3	4	2	2	2	1	4	5	3	4	3	2	4	2	3	3	3	3
Sample_1201	AntiCoag		M	80			IM	15	11	16	9	11	5	4	4	3	4	2	3	4	2	4	4	4	4	2	3	2	2	4	3	4	3
Sample_1202	AntiCoag		M	68	IM			15	10	15	8	10	4	4	3	4	4	3	2	3	2	4	4	3	4	2	2	2	2	3	3	4	2
Sample_1203	AntiCoag		M	69		PM		12	10	15	11	9	4	3	2	4	3	2	3	3	2	4	4	3	4	3	3	3	2	3	3	3	4
Sample_1204	AntiCoag	4	M	53		PM		7	6	16	10	6	4	2	1	2	2	1	2	2	1	5	4	3	4	2	2	5	1	2	2	2	1
Sample_1205	AntiCoag		M	82	IM		IM	14	10	15	12	8	4	4	2	3	5	2	3	4	1	4	4	3	4	3	3	3	3	3	3	2	3
Sample_1206	AntiCoag		W	71		IM		13	8	14	11	7	4	4	2	4	3	2	2	2	2	4	4	3	3	3	3	2	3	3	2	2	1
Sample_1207	AntiCoag	4	M	52	IM	IM		17	11	15	12	11	4	4	4	4	5	3	3	2	3	4	3	4	4	3	3	3	3	4	3	4	3
Sample_1208	AntiCoag		M	55		IM		17	12	10	12	7	3	5	2	5	5	3	2	3	4	3	2	2	3	4	1	4	3	2	2	3	4
Sample_1209	AntiCoag		M	74		IM	PM	8	7	16	9	7	3	2	2	2	2	2	2	2	1	5	4	3	4	2	3	2	2	3	2	2	3
Sample_1210	AntiCoag		W	77	IM			17	9	17	6	10	5	5	3	4	5	3	2	2	2	5	4	4	4	2	2	1	1	4	3	3	4
Sample_1211	AntiCoag		W	75	IM			12	8	14	4	10	4	3	3	4	2	2	3	2	1	4	4	3	3	1	1	1	1	3	3	4	1
Sample_1212	AntiCoag		W	78		IM	IM	16	8	11	15	12	5	4	2	5	5	1	1	3	3	2	2	3	4	4	4	3	4	4	3	5	3
Sample_1213	AntiCoag		W	86			IM	11	10	15	14	9	2	2	2	3	4	4	2	2	2	5	4	1	5	5	4	3	2	3	4	2	1
Sample_1214	AntiCoag	3	M	60	PM		IM	14	9	15	8	10	5	4	2	4	4	2	3	3	1	5	4	2	4	2	2	2	2	4	2	4	3
Sample_1215	AntiCoag	2	M	55			IM	14	12	16	8	10	4	4	3	3	4	4	3	3	2	4	4	4	4	2	2	2	2	3	3	4	2
Sample_1216	AntiCoag		W	77	UM		IM	12	8	14	8	11	4	2	3	3	4	1	2	3	2	4	4	2	4	2	2	2	2	4	3	4	1
Sample_1217	AntiCoag	4	M	61		IM		14	10	15	10	9	4	4	2	3	5	2	3	3	2	4	3	4	4	4	2	2	2	3	2	4	3
Sample_1218	AntiCoag		M	76			IM	15	10	16	11	11	3	4	4	3	4	3	2	3	2	4	4	4	4	4	3	2	2	4	3	4	2
Sample_1219	AntiCoag		W	76			IM	12	7	19	7	11	4	2	2	3	5	3	2	1	1	5	5	4	5	2	2	2	1	4	3	4	2
Sample_1220	AntiCoag	4	M	64	IM		IM	15	11	13	15	9	5	4	3	4	4	3	2	3	3	4	4	2	3	4	3	4	4	3	3	3	2
Sample_1221	AntiCoag		M	70	IM		IM	8	10	15	13	10	3	2	2	2	2	3	3	2	2	4	4	3	4	5	4	2	2	3	3	4	2
Sample_1222	AntiCoag		M	56		PM	IM	8	6	20	12	6	4	1	1	4	2	1	2	2	1	5	5	5	5	3	2	4	3	2	2	2	4
Sample_1223	AntiCoag	4	M	63	IM		IM	14	7	16	10	11	4	4	2	4	4	2	2	1	2	4	4	4	4	3	3	2	2	4	3	4	3
Sample_1224	AntiCoag	3	W	25		IM	UM	14	11	16	9	10	4	4	2	4	4	3	3	3	2	4	4	4	4	2	2	3	2	3	3	4	1
Sample_1225	AntiCoag	2	M	50			IM	10	9	19	8	9	5	2	2	2	4	2	3	2	2	4	5	5	5	2	2	2	2	3	3	3	2
Sample_1226	AntiCoag	4	M	56			PM	15	9	18	12	9	5	4	3	4	4	3	2	2	2	5	5	3	5	4	3	2	3	3	2	4	1
Sample_1227	AntiCoag		M	68		IM	IM	11	10	15	10	11	5	3	3	2	3	2	3	3	2	4	4	3	4	2	3	2	3	3	3	5	4
Sample_1228	AntiCoag		M	66	IM		IM	9	7	15	12	10	4	2	2	2	3	1	2	2	2	4	4	3	4	4	3	2	3	3	3	4	3
Sample_1229	AntiCoag		W	81		IM	IM	13	16	15	18	13	5	3	3	3	4	3	4	5	4	4	4	3	4	5	4	4	5	5	3	5	3
Sample_1230	AntiCoag		M	93	IM			14	13	14	12	8	4	4	3	4	3	4	3	3	3	3	4	3	4	3	3	3	3	3	3	2	4
Sample_1231	AntiCoag	9	M	60		PM		12	11	13	9	7	4	3	2	4	3	4	3	2	2	4	4	2	3	3	2	2	2	2	2	3	4
Sample_1232	AntiCoag		M	64		IM		10	7	16	12	8	4	3	2	3	2	2	2	2	1	5	4	3	4	4	3	2	3	2	2	4	1
Sample_1233	AntiCoag		M	65	PM		IM	8	9	14	14	8	3	2	2	2	2	3	2	2	2	4	3	3	4	4	3	5	2	3	2	3	2
Sample_1234	AntiCoag		M	65			IM	12	7	18	8	11	3	4	3	2	3	3	2	1	1	5	4	4	5	2	2	2	2	4	3	4	1
Sample_1235	AntiCoag		M	66		IM		16	12	17	13	8	5	4	2	5	5	5	3	2	2	4	4	4	5	5	4	2	2	2	2	4	3
Sample_1236	AntiCoag		W	76		IM		15	14	10	13	15	5	4	3	4	4	3	3	4	4	2	2	3	3	4	3	3	3	5	5	5	1
Sample_1237	AntiCoag		M	78		IM		11	9	18	13	8	5	3	1	3	4	1	3	4	1	5	5	3	5	4	3	3	3	3	3	2	3
Sample_1238	AntiCoag	2	M	64			IM	9	11	15	8	9	4	2	2	2	3	4	3	2	2	4	4	5	2	3	2	1	2	3	2	4	2
Sample_1239	AntiCoag		M	76	IM			12	13	15	8	11	5	2	3	3	4	4	2	4	3	4	4	3	4	2	2	2	2	4	3	4	2
Sample_1240	AntiCoag		M	82	IM			11	11	13	7	9	5	3	3	3	2	5	2	1	3	3	4	1	5	2	3	1	1	3	3	3	2
Sample_1241	AntiCoag		M	64	UM			14	17	15	14	12	3	5	3	3	3	5	4	4	4	3	4	4	4	4	3	4	3	5	3	4	1
Sample_1242	AntiCoag		W	65	UM			16	7	16	9	8	4	5	2	4	5	2	1	2	2	4	4	4	4	2	3	2	2	2	2	4	2
Sample_1243	AntiCoag		M	67	UM			10	8	16	6	7	4	2	2	2	4	2	2	2	2	4	4	4	4	2	2	1	1	3	2	2	0
Sample_1244	AntiCoag		M	74		PM	IM	16	12	15	14	12	5	4	3	4	5	2	3	5	2	4	4	3	4	5	5	2	2	4	4	4	2
Sample_1245	AntiCoag		M	78	IM	IM	IM	6	9	15	4	11	5	1	2	2	1	2	2	3	2	4	5	4	2	1	1	1	1	5	2	4	4
Sample_1246	AntiCoag		M	77		IM	IM	10	8	16	10	6	4	4	2	2	2	2	2	2	2	4	4	4	4	4	2	2	2	2	2	2	2
Sample_1247	AntiCoag	4	M	51	IM	IM		12	9	14	8	7	4	3	3	3	3	3	2	2	2	4	2	4	4	2	2	2	2	3	2	2	4
Sample_1248	AntiCoag		M	70	IM	IM		10	7	14	8	6	3	2	2	2	4	2	1	2	2	4	4	2	4	2	2	2	2	2	2	2	2
Sample_1249	AntiCoag		M	81		IM	IM	13	10	18	7	11	5	4	2	2	5	4	2	2	2	5	4	4	5	4	1	1	1	4	3	4	1
Sample_1250	AntiCoag		W	62		IM	IM	11	10	15	8	11	5	3	3	3	2	2	2	4	2	4	4	3	4	2	2	2	2	4	3	4	1
Sample_1251	AntiCoag		M	76		IM	IM	13	12	17	12	10	4	3	2	4	4	3	3	4	2	5	4	3	5	3	3	3	3	3	3	4	1
Sample_1252	AntiCoag		M	68		PM		10	11	15	8	7	4	2	2	3	3	3	3	3	2	5	4	4	2	2	2	2	2	3	2	2	1
Sample_1253	AntiCoag		M	62		IM		10	7	14	8	7	4	2	3	3	2	1	2	2	2	4	4	2	4	2	2	2	2	2	2	3	2
Sample_1254	AntiCoag		W	66		IM		14	8	15	16	9	4	4	2	4	4	2	2	2	2	4	4	3	4	4	4	4	4	3	2	4	3
Sample_1255	AntiCoag		M	73		IM		12	10	16	9	6	4	4	2	2	4	3	3	2	2	4	4	4	4	2	2	2	3	2	2	2	2
Sample_1256	AntiCoag		M	76	IM		IM	18	7	12	11	11	5	4	4	5	5	2	2	2	1	4	4	3	1	2	3	4	2	4	3	4	1
Sample_1257	AntiCoag	9	M	46	IM			5	6	19	8	8	5	1	1	2	1	1	3	1	1	5	5	4	5	4	2	1	1	2	2	4	3
Sample_1258	AntiCoag	3	W	56		IM	IM	16	12	16	6	9	3	4	3	4	5	3	3	4	2	4	4	4	4	2	1	1	2	3	3	3	3
Sample_1259	AntiCoag		M	69			IM	8	6	17	6	10	5	1	2	2	3	2	1	2	1	5	4	3	5	2	1	2	1	3	3	4	1
Sample_1260	AntiCoag		W	70		IM		10	10	19	11	7	5	3	1	3	3	2	1	5	2	4	5	5	5	4	3	2	2	3	2	2	2
Sample_1261	AntiCoag		M	82	IM			12	9	14	13	12	4	4	3	3	2	3	2	2	2	4	2	3	5	4	3	4	2	4	4	4	1
Sample_1262	AntiCoag		M	76		IM	IM	13	10	16	9	11	4	3	3	3	4	3	2	3	2	4	4	4	4	3	2	2	2	4	3	4	4
Sample_1263	AntiCoag		W	76	IM		UM	18	5	17	17	11	5	5	3	5	5	2	1	1	1	5	4	3	5	5	4	5	3	3	3	5	3
Sample_1264	AntiCoag	9	M	55			IM	11	8	15	9	8	4	3	3	3	2	1	2	3	2	4	4	3	4	3	2	2	2	3	2	3	3
Sample_1265	AntiCoag		M	74		IM		10	10	13	8	9	5	2	2	2	4	4	2	2	2	4	2	3	4	2	2	2	2	3	3	3	3
Sample_1266	AntiCoag		W	63		IM		9	10	16	18	8	5	2	3	2	2	3	2	3	2	5	3	4	4	5	5	4	4	3	3	2	2
Sample_1267	AntiCoag		M	74		IM	IM	11	10	16	8	9	4	2	2	3	4	4	2	2	2	4	4	4	4	2	2	2	2	3	2	4	3
Sample_1268	AntiCoag		W	75	IM	IM	UM	13	11	17	13	10	5	4	2	4	3	3	3	3	2	4	4	4	5	3	3	4	3	3	3	4	3
Sample_1269	AntiCoag		W	73	IM			13	6	15	8	10	4	4	2	3	4	2	1	1	2	4	4	3	4	2	2	2	2	3	3	4	3
Sample_1270	AntiCoag	4	W	30		IM	IM	12	8	18	13	3	5	5	1	1	5	1	1	5	1	5	5	3	5	3	3	3	4	1	1	1	2
Sample_1271	AntiCoag		M	83		IM		12	10	16	11	10	4	3	4	3	2	3	3	2	2	4	4	4	4	3	3	3	2	3	3	4	1
Sample_1272	AntiCoag		M	67		IM		13	12	14	10	10	3	4	2	4	3	4	2	4	2	4	4	2	4	2	4	2	2	4	3	3	1
Sample_1273	AntiCoag		M	81		IM		13	10	16	8	11	5	3	3	3	4	2	2	3	3	4	4	4	4	2	2	2	2	3	3	5	2
Sample_1274	AntiCoag		M	80		IM		10	9	13	12	8	4	2	1	4	3	3	2	2	2	4	4	2	3	5	3	2	2	3	3	2	3
Sample_1275	AntiCoag		M	67	IM			14	12	14	8	11	4	4	4	4	2	3	3	4	2	4	4	2	4	2	2	2	2	4	3	4	2
Sample_1276	AntiCoag		M	82			IM	13	12	16	9	10	4	3	3	3	4	3	3	4	2	5	4	3	4	2	3	2	2	3	3	4	1
Sample_1277	AntiCoag		M	77		IM		10	5	18	10	12	4	2	2	2	4	1	1	2	1	5	4	4	5	4	2	2	2	4	4	4	4
Sample_1278	AntiCoag	9	W	50		IM	IM	12	10	18	11	11	5	3	3	3	3	3	3	2	2	5	5	3	5	4	3	2	2	3	3	5	4
Sample_1279	AntiCoag		W	61	IM		IM	9	12	15	8	10	4	2	1	2	4	4	3	3	2	4	3	4	4	2	2	2	2	3	3	4	1
Sample_1280	AntiCoag		M	79	IM			16	14	13	13	10	4	4	4	4	4	4	3	4	3	3	3	3	4	4	3	4	2	4	2	4	2
Sample_1281	AntiCoag		W	70	IM			11	10	18	11	10	5	3	2	3	3	2	3	3	2	5	5	3	5	3	3	4	1	3	3	4	2
Sample_1282	AntiCoag	9	W	53		IM	IM	14	11	18	8	6	2	4	2	4	4	2	3	4	2	5	4	4	5	2	2	2	2	2	2	2	2
Sample_1283	AntiCoag		M	76			UM	14	9	18	5	8	4	4	2	4	4	5	1	1	2	5	4	4	5	2	1	1	1	3	2	3	2
Sample_1284	AntiCoag		M	83			UM	14	12	13	12	11	4	3	3	4	4	3	3	3	3	2	4	3	4	3	3	3	3	4	3	4	1
Sample_1285	AntiCoag		M	80		IM		15	13	15	12	11	5	4	3	4	4	4	4	2	3	4	4	3	4	4	3	3	2	4	3	4	2
Sample_1286	AntiCoag		M	61			PM	10	10	15	5	10	5	2	3	2	3	2	3	3	2	4	4	3	4	2	1	1	1	3	3	4	2
Sample_1287	AntiCoag		M	68	IM			15	13	13	10	11	5	5	1	5	4	3	3	4	3	4	3	3	3	2	2	4	2	3	4	4	1
Sample_1288	AntiCoag		M	69	IM			15	14	16	11	11	4	4	3	4	4	4	3	4	3	5	4	3	4	3	3	3	2	4	3	4	1
Sample_1289	AntiCoag		M	63	IM			16	10	15	13	12	5	4	4	4	4	2	2	3	3	4	4	3	4	3	3	4	3	4	3	5	1
Sample_1290	AntiCoag		W	84	UM			11	9	13	19	6	2	4	1	2	4	3	2	2	2	4	3	3	3	5	5	5	4	2	2	2	2
Sample_1291	AntiCoag		W	69			IM	10	9	15	10	12	5	2	3	3	2	3	2	2	2	4	4	3	4	4	2	2	2	4	3	5	2
Sample_1292	AntiCoag		M	69		IM		14	10	11	13	11	5	4	2	4	4	1	3	4	2	1	4	2	4	4	3	4	2	5	2	4	4
Sample_1293	AntiCoag		M	76	IM	IM	IM	12	13	15	8	10	4	2	3	3	4	4	2	4	3	4	4	3	4	2	2	2	2	3	3	4	3
Sample_1294	AntiCoag	3	W	58			IM	7	6	19	9	6	2	2	1	2	2	2	2	1	1	5	5	4	5	3	2	2	2	2	2	2	2
Sample_1295	AntiCoag		M	68			IM	13	6	14	9	9	4	2	3	4	4	1	1	2	2	4	4	2	4	3	3	2	1	3	3	3	1
Sample_1296	AntiCoag		M	78	UM		IM	12	10	19	13	6	4	3	2	3	4	3	3	3	1	5	5	4	5	4	3	4	2	2	2	2	2
Sample_1297	AntiCoag		M	79	IM		IM	12	12	18	9	15	4	2	3	3	4	3	3	4	2	4	4	5	5	4	2	2	1	5	5	5	4
Sample_1298	AntiCoag		M	81		PM	IM	14	10	16	9	12	5	4	2	4	4	2	3	3	2	5	4	3	4	3	2	2	2	4	3	5	2
Sample_1299	AntiCoag		M	77		IM		12	7	15	8	9	4	3	2	3	4	2	2	1	2	4	4	3	4	2	3	2	1	3	2	4	3
Sample_1300	AntiCoag		M	73		IM		8	7	16	11	9	4	2	2	2	2	2	2	2	1	4	4	4	4	2	3	4	2	3	3	3	1
Sample_1301	AntiCoag		W	55			UM	11	7	13	5	8	1	3	2	3	3	2	1	2	2	4	3	2	4	1	1	2	1	2	2	4	2
Sample_1302	AntiCoag	3	W	55	UM		IM	9	8	15	4	7	4	2	2	2	3	2	1	4	1	4	4	3	4	1	1	1	1	2	2	3	1
Sample_1303	AntiCoag	4	M	60	IM		PM	7	9	16	7	7	4	2	1	2	2	3	2	2	2	5	4	3	4	2	2	2	1	2	2	3	4
Sample_1304	AntiCoag		W	77	IM		IM	14	9	15	11	10	4	4	2	4	4	2	3	2	2	5	4	1	5	3	2	4	2	3	3	4	3
Sample_1305	AntiCoag		W	74	IM		IM	8	13	17	6	11	5	2	2	3	1	3	3	5	2	5	4	3	5	2	1	2	1	3	3	5	1
Sample_1306	AntiCoag	4	M	55		IM	IM	16	10	16	10	11	4	4	2	5	5	3	3	2	2	4	4	4	4	2	2	3	3	4	3	4	1
Sample_1307	AntiCoag		M	68		IM	IM	9	11	16	8	8	4	2	2	3	2	3	3	3	2	4	4	4	4	2	2	2	2	3	2	3	1
Sample_1308	AntiCoag		M	65			PM	13	9	18	8	10	4	4	3	2	4	4	2	1	2	5	4	5	4	2	2	2	2	4	3	3	0
Sample_1309	AntiCoag		M	79		IM		13	12	16	18	11	4	4	2	3	4	4	2	4	2	5	4	3	4	5	5	4	4	4	3	4	3
Sample_1310	AntiCoag		M	68			IM	15	9	17	10	8	4	4	2	4	5	2	3	2	2	5	4	4	4	3	3	2	2	3	2	3	4
Sample_1311	AntiCoag		M	74		PM		13	8	16	11	8	4	3	3	3	4	2	2	1	3	4	4	4	4	4	3	2	2	3	3	2	2
Sample_1312	AntiCoag	9	M	64		PM		10	10	15	10	9	3	2	2	3	3	2	3	3	2	4	4	3	4	2	2	4	2	3	3	3	3
Sample_1313	AntiCoag		W	85	IM			14	8	15	7	10	4	4	3	3	4	2	2	2	2	4	4	3	4	2	2	2	1	3	3	4	2
Sample_1314	AntiCoag		M	78		IM	IM	10	8	16	7	10		2	3	3	2	2	2	2	2	4	4	4	4	1	2	2	2	3	3	4	4
Sample_1315	AntiCoag		M	71	IM			10	10	13	10	8	3	2	3	3	2	2	3	3	2	4	2	4	3	3	3	2	2	3	3	2	2
Sample_1316	AntiCoag		W	85			IM	17	13	13	8	11	3	4	4	4	5	4	3	4	2	3	3	3	4	2	2	2	2	4	3	4	1
Sample_1317	AntiCoag		M	70	UM		IM	15	8	16	8	10	5	4	3	3	5	2	2	2	2	5	4	3	4	2	2	2	2	3	3	4	2
Sample_1318	AntiCoag		W	71	IM		IM	13	11	19	8	9	4	4	2	4	3	4	3	2	2	5	5	5	4	2	2	2	2	3	3	3	4
Sample_1319	AntiCoag		M	76	IM	IM		11	9	16	8	8	4	3	3	3	2	4	2	1	2	4	4	4	4	2	3	2	1	3	3	2	1
Sample_1320	AntiCoag	9	W	44	IM	IM		10	10	15	8	10	4	2	2	2	4	2	2	4	2	4	4	3	4	2	2	2	2	4	2	4	2
Sample_1321	AntiCoag		M	74	IM	IM		15	7	16	10	11	4	4	2	4	5	1	2	2	2	4	4	4	4	4	2	2	2	4	3	4	1
Sample_1322	AntiCoag		M	80	IM		IM	10	8	15	7	9	5	4	2	2	2	3	3	1	1	4	4	3	4	2	1	2	2	2	2	5	2
Sample_1323	AntiCoag	2	M	59			IM	6	5	8	8	10	3	1	1	2	2	1	1	2	1	1	1	2	4	3	3	1	1	3	2	5	3
Sample_1324	AntiCoag	9	M	56			IM	9	11	15	18	7	5	4	2	2	1	1	4	4	2	4	4	3	4	5	5	4	4	3	2	2	0
Sample_1325	AntiCoag		M	66		IM	IM	12	4	14	13	8	3	3	3	3	3	1	1	1	1	5	4	4	1	5	3	4	1	3	3	2	4
Sample_1326	AntiCoag		M	66		IM	IM	11	9	13	8	11	4	4	3	2	2	2	2	2	3	3	3	4	3	2	2	2	2	4	3	4	3
Sample_1327	AntiCoag		M	68	UM		IM	10	11	16	9	10	3	1	3	3	3	3	3	3	2	5	3	3	5	3	2	2	2	3	3	4	2
Sample_1328	AntiCoag	4	W	58	IM	IM		14	13	11	18	11	5	3	4	3	4	3	3	4	3	3	2	2	4	5	5	4	4	4	3	4	2
Sample_1329	AntiCoag		W	70	IM			8	8	15	9	11	4	2	2	2	2	2	2	2	2	4	4	3	4	2	2	3	2	4	3	4	2
Sample_1330	AntiCoag		M	67	IM			17	10	17	13	11	4	5	3	4	5	4	2	2	2	5	4	4	4	4	3	4	2	4	3	4	1
Sample_1331	AntiCoag	2	M	59		IM		13	12	14	8	9	5	4	2	3	4	4	2	4	2	4	4	2	4	2	2	2	2	3	2	4	1
Sample_1332	AntiCoag		W	69			IM	14	7	16	13	10	5	4	2	4	4	2	1	2	2	5	4	3	4	4	3	3	3	3	3	4	1
Sample_1333	AntiCoag		M	78		IM		13	13	15	12	10	4	3	3	4	3	3	3	4	3	4	3	4	4	3	3	3	3	3	3	4	2
Sample_1334	AntiCoag		M	67	IM			12	7	18	11	12	5	2	4	2	4	2	1	2	2	5	5	4	4	4	3	2	2	5	3	4	1
Sample_1335	AntiCoag	3	M	52		IM		13	7	16	11	7	4	3	3	4	3	2	1	2	2	4	4	3	5	3	3	4	1	2	2	3	3
Sample_1336	AntiCoag		W	75			IM	12	9	16	8	9	4	3	2	3	4	3	2	2	2	4	4	4	4	2	2	2	2	3	3	3	2
Sample_1337	AntiCoag		M	69		PM		12	9	14	8	8	2	4	2	3	3	2	2	3	2	4	3	3	4	2	2	2	2	2	4	2	3
Sample_1338	AntiCoag		W	71	IM			16	11	18	6	9	5	2	4	5	5	3	3	3	2	5	4	4	5	2	2	1	1	4	2	3	2
Sample_1339	AntiCoag		M	76			IM	11	8	15	10	6	4	2	2	3	4	2	2	2	2	4	4	3	4	2	2	4	2	2	2	2	2
Sample_1340	AntiCoag		W	68			IM	10	7	17	7	9	5	2	2	3	3	2	1	2	2	5	4	3	5	2	2	2	1	3	3	3	2
Sample_1341	AntiCoag		M	81			IM	10	5	17	9	5	4	3	2	3	2	2	1	1	1	4	4	4	5	2	1	4	2	2	1	2	2
Sample_1342	AntiCoag		M	73			IM	13	9	14	7	8	5	3	2	3	5	2	2	2	3	2	4	4	4	1	2	2	2	3	3	2	2
Sample_1343	AntiCoag		W	80	IM		IM	12	8	15	11	10	2	2	3	3	4	1	1	4	2	4	4	3	4	4	3	2	2	3	3	4	1
Sample_1344	AntiCoag		M	57	IM		IM	12	13	15	16	7	5	3	1	3	5	4	2	5	2	4	4	2	5	5	3	4	4	2	2	3	3
Sample_1345	AntiCoag		M	82			IM	7	5	17	4	7	5	2	1	1	3	2	1	1	1	4	4	4	5	1	1	1	1	3	2	2	2
Sample_1346	AntiCoag		M	74			IM	11	10	15	8	10	3	2	3	3	3	3	2	3	2	4	4	3	4	2	2	2	2	3	3	4	1
Sample_1347	AntiCoag		M	66			IM	9	8	17	8	9	4	2	2	3	2	3	2	2	1	4	4	4	5	1	3	2	2	3	3	3	2
Sample_1348	AntiCoag		M	67			IM	11	9	16	12	10	4	3	2	3	3	2	3	2	2	4	4	4	4	4	2	4	2	3	3	4	2
Sample_1349	AntiCoag	2	M	61	IM			10	7	17	13	8	5	2	2	1	5	2	3	1	1	4	4	4	5	4	3	3	3	3	3	2	3
Sample_1350	AntiCoag	4	M	46	IM	IM	PM	11	9	15	11	10	4	2	3	3	3	2	2	3	2	4	4	4	3	4	3	2	2	3	3	4	2
Sample_1351	AntiCoag	4	W	58	IM		IM	15	12	13	11	13	4	4	4	4	3	2	3	4	3	3	3	3	4	3	3	2	3	5	3	5	1
Sample_1352	AntiCoag		M	70	IM			16	12	12	4	10	4	4	4	4	4	3	2	4	3	3	3	2	4	1	1	1	1	3	3	4	3
Sample_1353	AntiCoag	9	M	58		IM	IM	17	14	14	9	9	4	4	3	5	5	3	3	5	3	4	3	4	3	1	2	3	3	3	3	3	5
Sample_1354	AntiCoag		M	77	IM		UM	19	14	17	17	14	5	5	5	4	5	4	3	4	3	4	4	5	4	4	4	4	5	5	4	5	2
Sample_1355	AntiCoag		W	75	IM	IM	IM	14	7	17	12	10	4	3	2	4	5	2	2	1	2	4	4	4	5	4	4	2	2	3	3	4	3
Sample_1356	AntiCoag		M	64	IM			11	6	16	5	7	5	3	1	3	4	2	1	2	1	4	4	4	4	2	1	1	1	3	2	2	1
Sample_1357	AntiCoag	9	M	74	IM			10	9	19	11	9	4	2	3	2	3	1	3	3	2	5	5	4	5	4	3	2	2	3	3	3	2
Sample_1358	AntiCoag	3	W	52	UM		IM	12	12	16	11	10	3	3	3	3	3	3	3	3	3	4	4	4	4	4	3	2	2	3	3	4	2
Sample_1359	AntiCoag		M	76			IM	17	14	17	17	13	5	4	3	5	5	4	4	4	2	4	4	5	4	4	4	5	4	5	3	5	3
Sample_1360	AntiCoag		M	79		IM	IM	12	9	17	10	10	5	3	2	3	4	2	2	3	2	4	4	5	4	2	2	4	2	3	3	4	3
Sample_1361	AntiCoag		M	79			IM	12	10	16	8	11	4	2	3	3	4	3	3	2	2	4	4	4	4	2	2	2	2	4	3	4	1
Sample_1362	AntiCoag		W	88			IM	10	11	14	14	9	3	2	2	3	3	4	3	2	2	4	3	3	4	4	4	2	4	3	3	3	2
Sample_1363	AntiCoag		W	79		IM		13	7	15	13	12	5	2	4	3	4	2	2	1	2	4	4	4	3	3	3	4	3	4	4	4	2
Sample_1364	AntiCoag		W	79	IM	IM		10	7	15	12	10	5	2	2	3	3	2	2	1	2	4	4	3	4	4	3	3	2	3	3	4	2
Sample_1365	AntiCoag	3	M	60		IM	PM	13	9	17	11	9	4	4	2	3	4	3	2	2	2	4	4	5	4	3	3	2	3	4	2	3	4
Sample_1366	AntiCoag		M	64			IM	11	14	12	10	12	4	3	3	3	2	3	2	5	4	4	2	4	2	3	3	2	2	4	3	5	0
Sample_1367	AntiCoag		M	69	IM	IM		14	8	13	11	8	4	4	2	4	4	2	2	2	2	4	3	2	4	4	3	2	2	2	2	4	2
Sample_1368	AntiCoag	4	M	57	PM		IM	11	8	17	9	9	5	2	2	3	4	2	3	1	2	4	4	4	5	3	2	2	2	3	3	3	2
Sample_1369	AntiCoag	3	W	41			IM	12	9	15	9	9	4	3	3	3	3	2	3	2	2	4	4	3	4	2	3	2	2	3	3	3	3
Sample_1370	AntiCoag		M	78		IM		15	11	15	13	10	4	4	3	4	4	3	2	3	3	4	4	3	4	3	3	4	3	3	3	4	3
Sample_1371	AntiCoag		W	75			IM	12	8	14	9	8	4	2	2	4	4	2	2	2	2	5	3	2	4	2	3	2	2	3	2	3	0
Sample_1372	AntiCoag	4	M	48	IM		IM	10	6	16	10	10	4	4	1	3	2	2	1	1	2	5	4	3	4	4	3	1	2	3	3	4	2
Sample_1373	AntiCoag		W	69	UM		UM	10	8	18	10	11	5	2	1	3	4	1	2	3	2	5	4	5	4	4	2	2	2	5	1	5	1
Sample_1374	AntiCoag		M	67	UM		UM	15	13	16	7	15	3	4	3	3	5	5	3	4	1	5	4	3	4	2	2	2	1	5	5	5	1
Sample_1375	AntiCoag		W	78		IM		13	13	17	11	9	5	2	3	3	5	2	4	5	2	4	4	5	4	4	4	1	2	3	3	3	3
Sample_1376	AntiCoag		W	59		IM	IM	10	8	14	8	9	3	3	2	3	2	1	2	3	2	4	3	2	5	2	2	2	2	3	3	3	2
Sample_1377	AntiCoag		W	63			IM	10	10	16	8	9	4	2	2	3	3	2	3	3	2	4	4	4	4	2	2	2	2	3	3	3	3
Sample_1378	AntiCoag	4	M	33			IM	16	9	20	7	14	5	4	4	4	4	4	2	2	1	5	5	5	5	2	2	2	1	5	4	5	2
Sample_1379	AntiCoag	4	M	55		IM		12	4	17	6	12	5	3	3	3	3	1	1	1	1	5	4	4	4	2	2	1	1	4	3	5	2
Sample_1380	AntiCoag		M	69	IM	IM	IM	10	14	15	12	10	4	2	3	2	3	4	5	3	2	4	4	3	4	4	2	4	2	3	3	4	2
Sample_1381	AntiCoag		M	63			IM	13	10	14	8	10	3	4	3	3	3	2	3	3	2	4	4	2	4	2	2	2	2	3	3	4	2
Sample_1382	AntiCoag		W	73		PM		9	7	16	4	8	2	3	2	2	2	3	2	1	1	5	2	4	5	1	1	1	1	3	2	3	2
Sample_1383	AntiCoag		M	62	UM			8	6	15	8	10	4	1	3	1	3	3	1	1	1	4	4	3	4	3	1	3	1	3	3	4	1
Sample_1384	AntiCoag		M	72	UM			11	10	16	8	6	4	2	2	3	4	4	2	2	2	5	4	3	4	2	2	2	2	2	2	2	0
Sample_1385	AntiCoag		M	66			IM	11	8	15	11	7	4	3	2	3	3	2	2	2	2	4	4	3	4	2	3	4	2	2	2	3	1
Sample_1386	AntiCoag		W	73			IM	11	9	17	7	6	4	3	2	3	3	3	2	2	2	5	4	3	5	2	2	2	1	2	2	2	2
Sample_1387	AntiCoag	4	M	53			IM	9	7	11	5	3	3	2	2	3	2	3	1	1	2	3	4	1	3	1	1	2	1	1	1	1	2
Sample_1388	AntiCoag		M	80			IM	14	12	12	9	7	4	4	2	4	4	2	3	4	3	3	4	2	3	2	2	3	2	2	2	3	2
Sample_1389	AntiCoag		M	68	IM			11	8	19	7	10	5	3	2	4	2	3	2	2	1	5	5	4	5	2	2	2	1	3	3	4	3
Sample_1390	AntiCoag		W	69	IM			10	10	15	7	6	2	2	2	2	4	4	2	2	2	5	4	2	4	2	1	2	2	2	2	2	1
Sample_1391	AntiCoag		W	76	IM	IM		15	12	15	18	10	5	4	3	4	4	3	4	2	3	4	3	4	4	5	4	4	5	3	3	4	2
Sample_1392	AntiCoag		W	72	IM			12	7	20	10	3	5	2	2	4	4	1	2	2	2	5	5	5	5	2	2	4	2	1	1	1	3
Sample_1393	AntiCoag		W	59	IM			17	17	13	18	15	5	4	5	4	4	4	3	5	5	3	4	3	3	5	5	4	4	5	5	5	2
Sample_1394	AntiCoag		M	72		IM	IM	12	9	17	10	10	5	2	3	3	4	3	2	2	2	4	5	3	5	4	3	1	2	3	3	4	1
Sample_1395	AntiCoag		M	87		IM		10	15	18	7	8	5	2	3	3	2	4	3	3	5	5	4	5	4	1	2	2	2	3	3	2	2
Sample_1396	AntiCoag		M	73	IM			13	17	14	9	9	4	4	3	4	2	4	4	5	4	2	4	4	4	4	2	2	1	3	3	3	3
Sample_1397	AntiCoag	3	M	56	IM			16	9	15	11	13	5	4	2	5	5	4	1	2	2	4	4	3	4	4	2	2	3	5	3	5	2
Sample_1398	AntiCoag		M	74		IM	IM	8	8	15	4	10	5	2	2	2	2	1	3	2	2	4	3	3	5	1	1	1	1	3	3	4	2
Sample_1399	AntiCoag		M	77		IM	IM	12	10	16	11	9	4	3	2	3	4	2	3	3	2	4	4	4	4	4	3	2	2	3	3	3	3
Sample_1400	AntiCoag		W	68		IM		11	9	18	10	9	5	2	2	5	2	3	2	2	2	5	4	5	4	3	3	2	2	3	3	3	3
Sample_1401	AntiCoag	3	M	63		IM		14	10	16	7	8	1	4	2	4	4	3	3	2	2	4	3	4	5	2	1	2	2	3	3	2	4
Sample_1402	AntiCoag		M	69	IM			9	8	17	4	7	4	2	2	3	2	2	2	2	2	4	4	4	5	1	1	1	1	2	2	3	3
Sample_1403	AntiCoag		W	71			IM	11	9	16	11	10	3	2	2	3	4	3	2	2	2	4	4	3	5	4	3	2	2	4	2	4	3
Sample_1404	AntiCoag		W	66	IM	IM	IM	14	12	15	13	9	4	3	3	3	5	3	3	3	3	4	4	3	4	4	3	3	3	3	3	3	4
Sample_1405	AntiCoag		M	66	IM	IM		12	7	14	10	10	1	3	3	3	3	3	2	1	1	4	3	3	4	5	3	1	1	3	3	4	3
Sample_1406	AntiCoag		M	69	PM		IM	8	8	16	11	6	4	2	2	2	2	2	2	2	2	4	4	4	4	2	2	2	5	2	2	2	2
Sample_1407	AntiCoag		M	64			IM	17	12	15	11	11	4	4	5	4	4	3	3	3	3	4	4	3	4	4	3	2	2	4	3	4	1
Sample_1408	AntiCoag		M	81	IM			14	14	13	13	12	4	4	3	3	4	3	4	4	3	4	2	3	4	4	3	4	2	4	4	4	1
Sample_1409	AntiCoag		M	75	IM	IM		16	8	14	11	8	5	4	3	4	5	3	1	2	2	4	4	2	4	4	3	2	2	3	3	2	2
Sample_1410	AntiCoag	3	W	54			IM	13	10	14	5	8	3	4	3	3	3	3	3	2	2	4	4	2	4	1	1	2	1	3	3	2	0
Sample_1411	AntiCoag	9	W	51			IM	15	9	17	10	9	5	4	3	3	5	2	3	2	2	4	4	4	5	4	3	2	1	3	3	3	0
Sample_1412	AntiCoag		W	63			IM	8	8	18	12	9	5	2	1	2	3	1	1	4	2	5	5	3	5	4	4	1	3	3	1	5	3
Sample_1413	AntiCoag		M	66			IM	9	11	16	10	9	4	3	2	2	2	2	2	4	3	4	4	4	4	3	3	2	2	3	3	3	1
Sample_1414	AntiCoag		M	73		IM	IM	14	9	15	11	10	4	3	3	4	4	2	3	2	2	4	4	3	4	2	3	4	2	3	3	4	3
Sample_1415	AntiCoag		M	71			IM	11	6	17	6	9	5	3	2	3	3	1	1	3	1	4	5	3	5	2	2	1	1	3	3	3	1
Sample_1416	AntiCoag	4	M	56	IM		UM	11	9	16	8	11	4	2	3	4	2	2	3	2	2	4	4	4	4	2	2	2	2	5	3	3	2
Sample_1417	AntiCoag		W	81	IM		UM	12	14	15	15	6	2	3	2	3	4	3	3	4	4	4	4	4	3	4	4	4	3	2	2	2	3
Sample_1418	AntiCoag		M	69	IM		UM	11	11	16	8	9	4	2	3	3	3	2	4	3	2	4	4	4	4	2	2	2	2	3	3	3	0
Sample_1419	AntiCoag	3	M	60		IM		10	9	18	9	10	4	1	3	3	3	1	3	3	2	5	4	4	5	2	2	3	2	4	3	3	2
Sample_1420	AntiCoag		M	62		IM	IM	12	8	15	8	9	3	4	2	3	3	3	2	1	2	4	4	3	4	2	2	2	2	3	3	3	2
Sample_1421	AntiCoag		W	67		IM	IM	13	15	14	18	15	5	4	5	2	2	2	4	5	4	4	2	4	4	5	5	4	4	5	5	5	3
Sample_1422	AntiCoag		M	76		IM	IM	12	10	16	9	11	3	2	3	3	4	3	2	3	2	4	4	4	4	3	3	1	2	4	3	4	4
Sample_1423	AntiCoag		M	56		PM	PM	15	8	17	14	9	4	5	2	4	4	2	2	2	2	5	4	3	5	5	3	4	2	2	2	5	3
Sample_1424	AntiCoag		M	66	UM			11	8	15	5	10	4	2	2	3	4	2	3	2	1	4	4	3	4	2	1	1	1	3	3	4	1
Sample_1425	AntiCoag		M	82	UM			15	10	15	11	6		5	2	4	4	3	1	4	2	4	4	3	4	2	2	3	4	3	88	3	2
Sample_1426	AntiCoag	4	M	65			IM	13	10	12	10	10	4	3	2	4	4	2	2	4	2	4	2	3	3	2	2	4	2	3	3	4	2
Sample_1427	AntiCoag		M	70			IM	11	7	14	9	9	3	3	2	2	4	2	2	2	1	4	4	1	5	2	1	4	2	4	2	3	1
Sample_1428	AntiCoag		M	52			IM	10	4	16	12	7	5	2	1	3	4	1	1	1	1	4	4	3	5	2	3	5	2	2	2	3	2
Sample_1429	AntiCoag	4	M	53		IM		9	9	19	9	4	5	2	2	3	2	2	2	4	1	5	5	4	5	2	2	2	3	1	1	2	3
Sample_1430	AntiCoag		M	78	PM			11	9	17	8	9	4	2	2	3	4	2	3	2	2	4	4	5	4	2	2	2	2	4	2	3	4
Sample_1431	AntiCoag	3	W	61		IM	IM	14	5	9	4	4	5	5	1	4	4	1	1	2	1	4	1	2	2	1	1	1	1	1	1	2	3
Sample_1432	AntiCoag	9	M	50		IM	IM	16	14	17	12	7	5	4	2	5	5	4	4	4	2	5	3	4	5	4	3	3	2	2	2	3	2
Sample_1433	AntiCoag		M	79		IM	IM	10	10	16	8	9	5	3	2	2	3	2	2	4	2	4	4	4	4	2	2	2	2	3	2	4	1
Sample_1434	AntiCoag		W	26		IM	IM	14	5	18	11	6	5	4	2	4	4	2	1	1	1	5	5	3	5	5	2	2	2	2	1	3	1
Sample_1435	AntiCoag		M	81			PM	9	8	17	9	9	4	2	3	2	2	2	3	2	1	5	4	4	4	3	2	2	2	3	3	3	2
Sample_1436	AntiCoag		M	73		PM	PM	18	19	18	11	14	5	4	5	4	5	5	5	5	4	4	4	5	5	2	3	3	3	5	4	5	3
Sample_1437	AntiCoag	3	M	61		PM	PM	14	11	12	8	10	4	3	3	4	4	2	3	3	3	2	3	4	3	2	2	2	2	4	3	3	3
Sample_1438	AntiCoag	4	W	51		IM		12	7	17	11	6	4	3	2	3	4	2	2	2	1	5	4	4	4	3	2	4	2	2	2	2	1
Sample_1439	AntiCoag		W	72		IM	IM	9	9	15	10	10	4	2	2	2	3	3	2	2	2	4	3	4	4	2	2	4	2	3	3	4	3
Sample_1440	AntiCoag	3	M	59			IM	14	11	16	8	8	3	4	2	4	4	3	3	3	2	4	4	4	4	2	2	2	2	3	3	2	1
Sample_1441	AntiCoag		M	78		IM		10	9	16	8	10	5	2	2	3	3	2	2	3	2	5	3	4	4	2	2	2	2	3	3	4	2
Sample_1442	AntiCoag		M	73		IM	IM	17	12	15	11	8	5	5	3	4	5	3	3	4	2	4	3	4	4	4	3	2	2	3	3	2	2
Sample_1443	AntiCoag	4	M	53	IM			11	10	16	7	9	4	3	3	3	2	2	3	3	2	4	4	4	4	2	2	1	2	3	3	3	3
Sample_1444	AntiCoag		M	78		PM	PM	13	11	15	11	9	4	4	3	4	2	2	3	4	2	4	4	3	4	3	3	2	3	3	3	3	3
Sample_1445	AntiCoag		M	67		PM	PM	11	8	15	7	10	2	3	2	3	3	2	2	2	2	4	4	3	4	2	2	2	1	4	2	4	3
Sample_1446	AntiCoag		M	67	IM	IM	PM	15	12	17	11	11	4	3	3	4	5	4	4	2	2	5	4	4	4	4	3	2	2	3	3	5	3
Sample_1447	AntiCoag		M	60			IM	10	8	15	10	7	3	3	2	2	3	2	2	2	2	4	4	3	4	3	2	3	2	2	2	3	1
Sample_1448	AntiCoag		M	78			IM	12	10	18	12	10	4	2	3	3	4	3	3	2	2	5	4	4	5	3	3	3	3	3	3	4	1
Sample_1449	AntiCoag	3	M	56			IM	13	11	15	8	8	4	4	1	4	4	2	3	4	2	4	4	3	4	2	2	2	2	2	2	4	1
Sample_1450	AntiCoag		M	74			IM	19	9	17	14	12	5	5	4	5	5	3	2	2	2	5	4	3	5	4	3	5	2	4	4	4	1
Sample_1451	AntiCoag	9	M	54			IM	17	10	14	12	12	4	4	5	4	4	4	2	2	2	4	4	2	4	4	2	4	2	4	4	4	1
Sample_1452	AntiCoag		M	66			UM	10	12	15	9	9	4	2	3	3	2	4	3	3	2	4	4	3	4	2	2	2	3	3	3	3	1
Sample_1453	AntiCoag		M	69			IM	14	13	14	13	10	4	4	3	4	3	5	3	3	2	4	4	2	4	5	4	2	2	3	3	4	2
Sample_1454	AntiCoag		M	79			IM	12	11	13	9	10	4	3	3	3	3	3	4	2	2	4	4	3	2	2	3	2	2	3	3	4	3
Sample_1455	AntiCoag		M	80	IM			10	6	15	8	8	4	2	2	3	3	2	1	1	2	4	4	3	4	2	3	2	1	2	2	4	2
Sample_1456	AntiCoag		M	70	IM	IM		10	7	13	8	9	5	2	3	3	2	1	2	2	2	4	2	3	4	2	2	2	2	4	2	3	3
Sample_1457	AntiCoag		M	83		IM	IM	9	10	17	13	10	5	2	2	2	3	4	2	2	2	4	4	4	5	4	3	4	2	3	3	4	2
Sample_1458	AntiCoag		M	77		IM	IM	14	8	13	11	9	5	4	2	3	5	3	2	2	1	5	4	3	1	4	3	2	2	4	3	2	2
Sample_1459	AntiCoag		M	77		IM	IM	19	11	13	15	11	5	5	4	5	5	4	3	2	2	4	3	2	4	4	3	4	4	4	3	4	2
Sample_1460	AntiCoag	9	M	64	IM	IM	IM	15	12	16	8	9	4	4	4	3	4	2	2	5	3	5	4	3	4	2	2	2	2	4	2	3	3
Sample_1461	AntiCoag	4	M	55	UM			13	9	18	13	9	5	4	2	3	4	3	2	2	2	5	4	4	5	4	3	4	2	3	2	4	2
Sample_1462	AntiCoag		W	78		IM		14	10	15	18	12	3	3	3	5	3	3	3	2	2	4	4	3	4	5	5	5	3	4	3	5	4
Sample_1463	AntiCoag	9	M	56		IM	IM	13	7	14	9	12	4	2	3	4	4	2	2	2	1	5	3	1	5	4	3	1	1	4	3	5	3
Sample_1464	AntiCoag		M	85		IM		10	13	12	9	9	4	2	2	4	2	3	3	4	3	2	2	4	4	2	2	2	3	2	3	4	2
Sample_1465	AntiCoag		M	65		IM	IM	12	7	16	12	10	4	3	3	3	3	2	1	2	2	4	4	4	4	2	3	4	3	3	3	4	3
Sample_1466	AntiCoag		W	76		IM		17	12	17	16	12	5	4	5	4	4	3	2	5	2	5	4	3	5	4	3	5	4	5	2	5	3
Sample_1467	AntiCoag		M	57	IM	IM	IM	14	9	14	6	9	5	4	2	4	4	2	3	2	2	4	4	2	4	1	2	2	1	3	2	4	2
Sample_1468	AntiCoag		M	83			IM	20	12	12	15	15	5	5	5	5	5	4	3	2	3	2	5	2	3	4	3	4	4	5	5	5	2
Sample_1469	AntiCoag		M	57			IM	11	6	19	8	9	5	2	1	4	4	2	1	2	1	5	4	5	5	2	2	2	2	3	2	4	1
Sample_1470	AntiCoag		M	69		IM	IM	12	10	16	11	9	4	4	2	3	3	3	3	2	2	4	4	4	4	2	3	4	2	3	3	3	3
Sample_1471	AntiCoag		W	69		IM		16	13	17	15	11	4	5	3	4	4	3	4	4	2	5	4	3	5	5	3	4	3	4	3	4	5
Sample_1472	AntiCoag	9	W	51		IM		13	10	14	8	10	4	3	3	3	4	3	3	2	2	4	3	3	4	2	2	2	2	3	3	4	3
Sample_1473	AntiCoag	3	M	58	IM		IM	12	6	14	4	10	4	4	2	2	4	2	1	2	1	5	4	3	2	1	1	1	1	3	3	4	2
Sample_1474	AntiCoag	4	M	58		IM	IM	11	7	17	9	4	5	3	2	3	3	2	2	1	2	5	5	2	5	2	3	2	2	1	1	2	3
Sample_1475	AntiCoag		M	76		IM	IM	16	13	17	9	9	5	4	3	4	5	5	3	3	2	4	4	4	5	2	2	4	1	2	3	4	1
Sample_1476	AntiCoag	3	M	58		IM	IM	9	4	17	7	8	4	4	1	2	2	1	1	1	1	5	5	3	4	2	2	2	1	3	3	2	2
Sample_1477	AntiCoag		M	85	IM			18	12	15	11	11	4	4	5	5	4	3	2	4	3	4	4	3	4	3	3	2	3	4	3	4	2
Sample_1478	AntiCoag		M	82		IM		13	7	16	9	10	2	2	3	4	4	2	1	3	1	4	4	4	4	2	2	3	2	4	3	3	4
Sample_1479	AntiCoag	4	M	51		IM	IM	10	9	15	11	8	4	2	2	3	3	2	3	2	2	5	4	2	4	3	2	4	2	2	3	3	3
Sample_1480	AntiCoag	4	W	41		IM	PM	13	8	17	11	5	5	4	1	4	4	1	2	3	2	5	4	4	4	3	2	4	2	88	2	3	2
Sample_1481	AntiCoag	4	W	54			PM	17	11	16	8	7	3	5	2	5	5	5	2	2	2	5	4	2	5	2	2	2	2	2	2	3	1
Sample_1482	AntiCoag		M	69	IM	IM	IM	11	7	18	7	8	5	2	2	4	3	2	3	1	1	5	4	4	5	2	2	2	1	3	2	3	3
Sample_1483	AntiCoag		M	76	IM	IM	IM	10	12	14	13	9	2	2	3	3	2	3	3	3	3	4	3	3	4	4	3	4	2	3	3	3	1
Sample_1484	AntiCoag		W	68			IM	15	10	18	19	9	5	4	2	4	5	2	2	4	2	5	5	3	5	5	5	5	4	3	3	3	2
Sample_1485	AntiCoag	4	M	50		IM	PM	13	12	15	8	10	4	2	3	4	4	4	3	3	2	4	4	3	4	2	2	2	2	3	3	4	1
Sample_1486	AntiCoag		M	75		IM	IM	9	5	20	4	11	5	1	3	2	3	1	2	1	1	5	5	5	5	1	1	1	1	3	3	5	3
Sample_1487	AntiCoag		M	61			UM	14	9	14	15	10	3	4	2	4	4	1	2	3	3	4	3	3	4	4	3	4	4	3	3	4	3
Sample_1488	AntiCoag	4	M	57		IM	UM	13	6	19	10	6	5	2	1	5	5	2	2	1	1	5	5	4	5	2	5	2	1	1	2	3	2
Sample_1489	AntiCoag		M	81		IM	UM	13	9	17	6	9	2	2	3	3	5	1	1	2	5	5	5	3	4	3	1	1	1	3	3	3	0
Sample_1490	AntiCoag	4	M	55		IM	UM	17	12	10	9	11		4	4	4	5	2	2	5	3	3	3	2	2	2	2	4	1	3	3	5	3
Sample_1491	AntiCoag	4	W	52		IM	UM	10	5	16	10	10	3	3	1	3	3	1	1	1	2	4	4	4	4	3	3	2	2	3	3	4	2
Sample_1492	AntiCoag		M	58		IM	UM	11	7	18	12	7	4	3	2	2	4	3	2	1	1	5	5	3	5	4	4	2	2	2	1	4	3
Sample_1493	AntiCoag		M	68			UM	18	6	17	12	11	5	5	3	5	5	1	1	2	2	5	3	4	5	4	3	3	2	4	3	4	1
Sample_1494	AntiCoag		W	68			UM	14	8	14	8	6	4	4	2	4	4	2	2	2	2	4	2	4	4	2	2	2	2	2	2	2	1
Sample_1495	AntiCoag	3	M	55		IM		13	12	15	10	12	4	2	3	4	4	4	3	3	2	4	4	3	4	4	2	2	2	4	4	4	2
Sample_1496	AntiCoag		W	65		IM		8	9	18	6	7	2	2	2	2	2	1	2	4	2	5	4	4	5	2	1	2	1	2	2	3	1
Sample_1497	AntiCoag	4	M	61	IM		IM	15	13	17	6	12	5	4	3	4	4	4	3	4	2	5	4	4	4	2	1	1	2	4	4	4	2
Sample_1498	AntiCoag		W	82	UM			14	10	14	9	12	4	3	4	3	4	3	3	2	2	4	4	2	4	2	3	2	2	4	4	4	2
Sample_1499	AntiCoag		W	61			IM	13	10	15	7	11	4	4	3	3	3	4	2	2	2	4	4	3	4	2	2	2	1	4	3	4	1
Sample_1500	AntiCoag		M	84	IM		IM	10	10	13	10	10	3	3	2	2	3	4	3	1	2	2	3	4	4	2	3	3	2	2	4	4	3
Sample_1501	AntiCoag		M	92	IM		IM	9	9	16	7	13	4	2	4	2	1	4	1	2	2	5	3	4	4	2	3	1	1	5	4	4	3
Sample_1502	AntiCoag		M	82	UM		PM	12	11	13	15	7	5	4	2	2	4	3	2	4	2	5	2	4	2	4	4	3	4	2	2	3	3
Sample_1503	AntiCoag		W	71		PM		10	9	15	8	11	4	2	3	3	2	2	3	2	2	4	4	3	4	2	2	2	2	4	3	4	2
Sample_1504	AntiCoag		W	74		PM		15	8	14	10	8	3	4	2	4	5	2	2	2	2	5	2	3	4	2	2	4	2	2	2	4	3
Sample_1505	AntiCoag	3	M	45		IM	PM	12	11	15	8	9	4	3	3	3	3	3	2	3	3	4	3	4	4	2	2	2	2	3	3	3	4
Sample_1506	AntiCoag	4	M	53	IM	IM		16	13	12	12	11	3	4	3	5	4	3	3	5	2	2	4	2	4	4	4	2	2	3	3	5	1
Sample_1507	AntiCoag		M	81		IM	IM	14	12	16	8	11	4	2	4	4	4	2	3	4	3	4	4	4	4	2	2	2	2	4	3	4	3
Sample_1508	AntiCoag		W	85			IM	11	12	16	13	6	4	2	2	3	4	3	4	3	2	4	4	4	4	4	3	4	2	3	3	99	4
Sample_1509	AntiCoag		M	89			PM	9	11	15	11	7	3	3	2	2	2	4	3	2	2	5	2	4	4	3	3	3	2	2	3	2	2
Sample_1510	AntiCoag		W	64	IM	IM		8	9	14	8	8	4	2	2	2	2	2	1	4	2	4	4	4	2	2	2	2	2	2	2	4	3
Sample_1511	AntiCoag	4	W	22	IM	IM		13	9	14	14	11	4	4	2	4	3	2	2	2	3	4	4	2	4	4	4	2	4	4	2	5	1
Sample_1512	AntiCoag	9	M	60			IM	14	12	14	8	11	2	4	3	3	4	4	3	2	3	4	4	2	4	2	2	2	2	4	3	4	2
Sample_1513	AntiCoag		M	74	IM		PM	14	7	17	8	10	4	3	3	3	5	2	2	2	1	4	4	5	4	2	2	2	2	4	3	3	3
Sample_1514	AntiCoag		M	70	IM		IM	17	11	14	11	14	5	4	4	4	5	2	3	4	2	4	2	4	4	2	2	5	2	5	4	5	2
Sample_1515	AntiCoag		M	63			UM	10	6	13	10	10	4	2	2	4	2	1	1	2	2	2	4	3	4	2	2	4	2	3	3	4	3
Sample_1516	AntiCoag		M	71	IM		IM	14	10	14	9	10	4	4	2	4	4	3	3	2	2	4	4	2	4	2	3	2	2	3	3	4	2
Sample_1517	AntiCoag		M	74			IM	8	11	18	6	6	4	2	2	2	2	3	2	5	1	5	4	4	5	2	2	1	1	2	2	2	0
Sample_1518	AntiCoag		M	78	IM		PM	11	11	16	13	10	3	2	3	3	3	3	3	3	2	4	4	4	4	4	3	3	3	4	3	3	2
Sample_1519	AntiCoag	9	M	56	IM		IM	14	12	16	9	10	3	4	3	3	4	3	3	4	2	4	4	4	4	2	2	3	2	4	2	4	2
Sample_1520	AntiCoag		W	78		IM		12	10	19	8	8	4	3	2	3	4	4	2	2	2	5	4	5	5	3	2	2	1	3	3	2	2
Sample_1521	AntiCoag		M	78			IM	11	11	13	8	11	5	2	3	2	4	4	2	3	2	4	3	2	4	2	2	2	2	3	4	4	0
Sample_1522	AntiCoag	3	M	58		IM	PM	13	12	15	13	10	4	4	3	3	3	3	3	3	3	4	4	3	4	3	3	4	3	3	3	4	3
Sample_1523	AntiCoag	4	M	39			IM	6	6	16	8	3	3	3	1	1	1	3	1	1	1	5	5	1	5	1	3	1	3	1	1	1	2
Sample_1524	AntiCoag		M	80		IM		12	9	16	8	10	4	2	3	4	3	4	1	2	2	4	4	4	4	2	2	2	2	3	3	4	2
Sample_1525	AntiCoag	4	M	47	IM			11	8	18	6	9	5	3	2	3	3	4	2	1	1	5	4	5	4	2	2	1	1	3	3	3	3
Sample_1526	AntiCoag		M	77			IM	9	10	17	12	9	2	2	1	3	3	4	1	3	2	5	5	2	5	3	3	3	3	3	3	3	3
Sample_1527	AntiCoag	4	M	54	IM		IM	12	9	17	11	10	4	3	3	3	3	3	2	2	2	4	4	5	4	2	3	4	2	3	3	4	3
Sample_1528	AntiCoag		M	68		IM	IM	9	7	12	9	9	4	2	2	3	2	2	2	1	2	4	1	3	4	2	3	2	2	3	2	4	2
Sample_1529	AntiCoag	4	M	52	IM			15	8	15	4	10	5	4	2	4	5	2	3	2	1	4	4	2	5	1	1	1	1	4	3	3	2
Sample_1530	AntiCoag		M	63		IM		10	9	16	6	9	5	2	2	2	4	2	3	2	2	4	4	4	4	2	2	1	1	3	2	4	3
Sample_1531	AntiCoag		M	76		IM	IM	12	13	16	10	11	4	3	3	3	3	3	3	4	3	4	4	4	4	3	3	2	2	4	3	4	3
Sample_1532	AntiCoag		W	78		IM		11	9	16	11	10	4	2	3	3	3	2	3	2	2	4	4	4	4	3	3	3	2	3	3	4	3
Sample_1533	AntiCoag		M	73		PM		11	10	16	8	7	3	3	2	3	3	3	2	3	2	4	4	4	4	2	2	2	2	3	2	2	3
Sample_1534	AntiCoag		M	69	IM			13	11	14	8	9	4	3	3	3	4	4	3	2	2	4	3	3	4	2	2	2	2	3	3	3	2
Sample_1535	AntiCoag		W	73		IM	IM	16	10	16	4	8	4	4	3	5	4	3	2	3	2	4	4	4	4	1	1	1	1	3	3	2	3
Sample_1536	AntiCoag		W	71			UM	12	12	20	7	8	4	2	2	4	4	2	4	4	2	5	5	5	5	2	1	2	2	4	2	2	3
Sample_1537	AntiCoag		M	72			UM	13	12	19	15	10	5	2	2	5	4	4	3	3	2	5	4	5	5	5	4	4	2	3	3	4	0
Sample_1538	AntiCoag		M	57			PM	7	4	18	5	3	5	1	1	4	1	1	1	1	1	5	4	4	5	2	1	1	1	1	1	1	2
Sample_1539	AntiCoag		M	77			IM	15	4	17	12	6	5	4	2	4	5	1	1	1	1	4	4	4	5	3	3	3	3	2	2	2	2
Sample_1540	AntiCoag		M	63		IM		7	6	15	7	8	4	1	2	2	2	3	1	1	1	5	4	2	4	2	2	2	1	2	2	4	1
Sample_1541	AntiCoag		M	79		IM	IM	15	15	13	10	11	5	4	2	4	5	4	5	4	2	3	3	4	3	3	3	2	2	5	2	4	3
Sample_1542	AntiCoag		M	59	IM		IM	10	10	16	6	11	5	2	3	3	2	3	3	2	2	4	4	4	4	2	1	2	1	4	3	4	3
Sample_1543	AntiCoag		W	72	IM		IM	16	12	15	17	14	5	4	2	5	5	4	2	4	2	5	4	2	4	5	4	4	4	5	4	5	2
Sample_1544	AntiCoag		M	63	IM		IM	8	5	18	9	10	5	2	2	2	2	1	2	1	1	5	5	3	5	2	3	2	2	3	3	4	2
Sample_1545	AntiCoag		M	73		PM		9	5	19	6	12	5	2	3	2	2	1	2	1	1	5	5	4	5	2	2	1	1	5	3	4	3
Sample_1546	AntiCoag		M	70		PM		13	8	18	8	8	1	4	2	4	3	2	2	2	2	4	5	4	5	2	2	2	2	2	2	4	2
Sample_1547	AntiCoag		M	77		IM		11	11	17	7	10	4	2	3	4	2	3	2	4	2	3	4	5	5	1	1	4	1	3	3	4	2
Sample_1548	AntiCoag		M	69	IM			12	8	17	11	9	4	4	2	3	3	2	3	1	2	4	4	5	4	3	2	4	2	3	2	4	1
Sample_1549	AntiCoag	3	M	34		IM	IM	11	8	16	10	12	4	2	4	3	2	2	2	2	2	4	4	4	4	4	2	2	2	4	4	4	4
Sample_1550	AntiCoag		W	67			IM	16	10	16	6	12	5	4	4	3	5	3	2	3	2	4	4	4	4	2	2	1	1	4	3	5	1
Sample_1551	AntiCoag	3	M	49		IM	IM	12	9	18	8	9	5	2	3	4	3	2	1	4	2	4	4	5	5	2	2	2	2	3	3	3	2
Sample_1552	AntiCoag		M	71		IM		11	6	16	8	12	5	2	4	2	3	2	1	1	2	4	4	3	5	2	2	2	2	4	3	5	2
Sample_1553	AntiCoag		W	64	IM			13	10	15	11	9	4	4	3	3	3	2	2	4	2	4	4	3	4	4	3	2	2	4	2	3	3
Sample_1554	AntiCoag		M	51			IM	15	8	15	7	7	5	4	2	4	5	2	3	1	2	4	4	2	5	2	1	2	2	3	2	2	2
Sample_1555	AntiCoag		M	75	PM		IM	14	10	15	9	13	5	3	3	4	4	4	2	2	2	4	4	4	3	2	3	2	2	5	4	4	3
Sample_1556	AntiCoag		W	77	PM		IM	11	9	16	10	8	2	3	2	4	2	1	3	3	2	5	4	3	4	2	3	4	1	2	2	4	2
Sample_1557	AntiCoag		M	86			IM	11	9	16	9	9	2	3	3	2	3	2	2	3	2	4	4	4	4	2	2	2	3	3	3	3	2
Sample_1558	AntiCoag		M	82	IM			7	11	11	8	9	3	2	1	2	2	3	2	4	2	4	3	3	1	2	2	2	2	3	3	3	1
Sample_1559	AntiCoag	3	M	60	IM		IM	13	11	14	8	9	4	2	3	4	4	2	3	4	2	4	2	4	4	2	2	2	2	4	2	3	3
Sample_1560	AntiCoag		M	69	IM	IM	PM	13	8	17	8	6	4	5	2	3	3	3	2	1	2	5	4	4	4	2	2	2	2	2	2	2	4
Sample_1561	AntiCoag		M	79	IM			11	11	11	10	11	4	2	2	3	4	4	3	3	1	4	4	2	1	2	2	3	3	4	3	4	2
Sample_1562	AntiCoag		W	64		IM		11	8	15	10	10	5	2	5	2	2	3	3	1	1	4	4	3	4	4	2	2	2	4	2	4	2
Sample_1563	AntiCoag		W	68		IM	IM	12	14	15	4	10	3	4	1	3	4	4	2	4	4	4	4	3	4	1	1	1	1	3	3	4	3
Sample_1564	AntiCoag		M	73	IM			14	11	18	8	11	4	3	4	3	4	2	3	4	2	4	5	4	5	2	2	2	2	4	3	4	1
Sample_1565	AntiCoag		M	77	PM	IM		10	5	19	10	6	5	2	2	2	4	1	1	2	1	5	4	5	5	2	2	4	2	2	2	2	4
Sample_1566	AntiCoag		W	69	IM		IM	13	7	17	10	8	4	4	1	4	4	2	2	1	2	5	4	3	5	2	2	4	2	2	2	4	2
Sample_1567	AntiCoag		M	83	IM		IM	10	6	12	9	7	2	3	2	3	2	2	1	1	2	4	4	1	3	3	3	2	1	2	2	3	2
Sample_1568	AntiCoag		M	79		IM		9	10	16	11	8	5	2	2	3	2	2	2	4	2	4	4	4	4	4	3	2	2	3	3	2	1
Sample_1569	AntiCoag		M	65		IM		12	9	12	6	12	4	2	3	3	4	3	2	2	2	2	4	3	3	3	1	1	1	4	4	4	2
Sample_1570	AntiCoag		W	64	IM		IM	15	10	14	7	11	5	5	2	3	5	5	1	2	2	5	4	1	4	3	1	2	1	4	3	4	3
Sample_1571	AntiCoag		W	60	IM			13	9	7	7	11	5	3	3	4	3	3	2	2	2	1	2	3	1	3	2	1	1	4	3	4	3
Sample_1572	AntiCoag		M	66			UM	8	10	18	12	10	3	1	2	2	3	2	2	4	2	5	4	4	5	3	3	4	2	3	2	5	2
Sample_1573	AntiCoag	3	W	57			UM	8	8	14	8	6	4	2	2	2	2	2	2	2	2	4	4	2	4	2	2	2	2	2	2	2	4
Sample_1574	AntiCoag	2	M	53			UM	11	6	15	8	10	4	3	3	2	3	2	2	1	1	4	4	3	4	2	2	2	2	3	3	4	1
Sample_1575	AntiCoag		M	71		IM		9	6	16	8	10	5	1	2	2	4	1	1	2	2	4	5	3	4	2	2	2	2	3	3	4	1
Sample_1576	AntiCoag		M	75		IM	PM	7	6	17	8	7	5	1	2	2	2	1	2	1	2	5	4	4	4	2	2	2	2	2	2	3	3
Sample_1577	AntiCoag		M	67		IM	PM	12	10	16	8	6	5	3	2	3	4	2	2	4	2	5	4	3	4	2	3	2	1	2	2	2	1
Sample_1578	AntiCoag	9	M	54		IM	IM	11	6	11	8	6	4	3	1	3	4	2	1	2	1	1	2	3	5	2	2	2	2	2	2	2	4
Sample_1579	AntiCoag		M	81		IM	IM	11	4	17	7	7	5	1	3	3	4	1	1	1	1	5	4	3	5	1	1	4	1	3	3	1	2
Sample_1580	AntiCoag		M	80		IM	IM	13	11	18	13	10	5	4	2	3	4	2	3	4	2	5	4	4	5	4	3	4	2	3	3	4	4
Sample_1581	AntiCoag		W	66	IM		IM	11	5	16	13	10	4	2	2	3	4	1	2	1	1	4	4	4	4	4	3	4	2	3	3	4	2
Sample_1582	AntiCoag		W	76			IM	15	9	15	12	10	4	4	3	4	4	2	2	3	2	4	4	3	4	4	3	3	2	4	3	3	2
Sample_1583	AntiCoag		W	76		IM		17	12	15	16	10	3	5	3	4	5	3	3	3	3	4	3	4	4	5	5	3	3	3	3	4	3
Sample_1584	AntiCoag		M	60			IM	7	6	16	11	6	5	2	1	2	2	2	2	1	1	4	4	4	4	2	2	5	2	2	1	3	1
Sample_1585	AntiCoag	1	M	54			IM	14	13	17	6	11	4	2	4	3	5	3	3	5	2	4	4	4	5	3	1	1	1	5	2	4	1
Sample_1586	AntiCoag		M	82			PM	11	10	16	9	10	4	2	3	3	3	3	3	2	2	5	4	3	4	2	2	3	2	3	3	4	1
Sample_1587	AntiCoag		M	79	IM	IM		13	4	18	14	10	5	4	2	3	4	1	1	1	1	5	5	3	5	5	3	4	2	3	3	4	3
Sample_1588	AntiCoag		M	66	IM	IM	IM	11	7	17	7	11	5	2	3	3	3	1	2	2	2	5	4	3	5	2	2	1	2	3	3	5	3
Sample_1589	AntiCoag	2	M	60	IM		IM	10	10	14	10	12	4	2	3	3	2	3	3	2	2	4	4	2	4	2	3	2	3	4	4	4	1
Sample_1590	AntiCoag	3	W	57		IM		9	7	17	6	8	5	2	2	3	2	1	2	2	2	5	4	4	4	2	1	2	1	3	2	3	2
Sample_1591	AntiCoag	4	M	54	IM	IM		10	7	14	7	12	5	3	2	2	3	2	2	1	2	5	2	3	4	2	2	2	1	5	2	5	2
Sample_1592	AntiCoag		M	69		IM		12	12	16	10	10	3	3	3	3	3	3	3	4	2	5	3	3	5	4	3	1	2	3	3	4	4
Sample_1593	AntiCoag		M	70		IM		9	9	16	8	8	4	2	2	3	2	3	2	2	2	4	4	4	4	2	2	2	2	2	2	4	1
Sample_1594	AntiCoag		M	82	IM		IM	17	20	17	16	11	5	5	3	4	5	5	5	5	5	4	5	5	3	5	4	3	4	3	3	5	3
Sample_1595	AntiCoag		M	80	IM		IM	11	11	16	8	9	5	2	2	3	4	2	3	2	4	4	4	4	4	2	2	2	2	3	2	4	2
Sample_1596	AntiCoag		M	83	UM		IM	12	8	16	14	10	4	3	3	3	3	2	2	2	2	5	4	3	4	4	3	4	3	3	3	4	1
Sample_1597	AntiCoag		M	76		PM		15	12	16	13	10	4	4	3	4	4	2	4	4	2	4	4	4	4	4	3	4	2	4	2	4	4
Sample_1598	AntiCoag		M	73		PM		14	12	16	8	9	4	2	3	5	4	1	3	5	3	4	4	4	4	2	2	2	2	3	3	3	2
Sample_1599	AntiCoag		M	69		IM		14	10	17	8	7	5	3	2	4	5	4	2	2	2	4	4	4	5	2	2	2	2	3	2	2	2
Sample_1600	AntiCoag		M	73	IM			11	10	15	11	6	4	3	2	3	3	2	2	4	2	4	4	3	4	2	3	3	3	2	2	2	1
Sample_1601	AntiCoag		W	73		IM	IM	12	8	14	8	4	4	2	2	4	4	4	2	1	1	4	4	2	4	2	2	2	2	88	2	2	2
Sample_1602	AntiCoag		M	71			IM	14	11	17	13	10	4	4	3	3	4	3	3	3	2	4	4	5	4	4	3	4	2	3	3	4	1
Sample_1603	AntiCoag		M	77		IM		10	12	17	8	10	5	2	2	4	2	4	2	4	2	5	4	4	4	2	2	2	2	3	3	4	2
Sample_1604	AntiCoag		M	74		IM	PM	11	8	19	12	8	4	2	2	4	3	1	2	4	1	5	5	4	5	2	3	5	2	2	2	4	3
Sample_1605	AntiCoag		W	74		IM		11	8	15	8	9	4	3	2	3	3	2	2	2	2	4	3	4	4	2	2	2	2	3	3	3	2
Sample_1606	AntiCoag		M	68		IM	IM	11	9	17	8	6	4	3	2	3	3	3	2	2	2	4	4	4	5	2	2	2	2	2	2	2	2
Sample_1607	AntiCoag		W	72	IM	IM		13	9	12	8	8	5	3	2	3	5	2	2	3	2	4	4	2	2	2	3	2	1	3	2	3	3
Sample_1608	AntiCoag		M	72			IM	13	11	16	8	5	5	3	2	4	4	3	2	4	2	4	4	3	5	2	3	2	1	2	1	2	1
Sample_1609	AntiCoag		M	83			IM	16	11	16	9	12	3	4	4	4	4	4	3	2	2	4	4	4	4	3	2	2	2	4	4	4	1
Sample_1610	AntiCoag		M	76		IM	IM	17	14	15	12	11	5	4	3	5	5	3	4	5	2	4	4	3	4	4	3	3	2	4	3	4	2
Sample_1611	AntiCoag	4	M	61		IM	IM	10	8	14	8	10	4	2	3	3	2	2	1	3	2	4	4	2	4	2	2	2	2	3	3	4	1
Sample_1612	AntiCoag		W	69		IM	IM	9	8	15	8	8	4	2	2	3	2	3	1	2	2	4	4	3	4	2	2	2	2	3	2	3	2
Sample_1613	AntiCoag		M	83		IM		12	10	15	9	10	4	3	3	3	3	4	1	3	2	4	4	3	4	2	3	2	2	3	3	4	2
Sample_1614	AntiCoag	9	M	56		IM		10	8	16	9	10	4	3	2	3	2	2	2	2	2	4	4	4	4	3	2	2	2	3	3	4	3
Sample_1615	AntiCoag	3	W	44			IM	15	9	14	10	12	4	4	3	4	4	3	2	2	2	4	4	3	3	2	3	2	3	4	3	5	1
Sample_1616	AntiCoag	4	M	54			IM	15	8	17	9	9	5	4	2	4	5	3	3	1	1	5	4	4	4	3	2	1	3	3	2	4	3
Sample_1617	AntiCoag		M	67			IM	14	10	16	8	10	4	4	2	4	4	4	2	2	2	4	4	4	4	2	2	2	2	3	3	4	3
Sample_1618	AntiCoag		M	64		IM	IM	14	12	14	7	10	5	3	3	4	4	3	3	3	3	4	3	3	4	2	3	1	1	3	3	4	1
Sample_1619	AntiCoag	3	W	49		IM	IM	17	13	16	4	14	3	5	3	4	5	3	3	4	3	5	3	4	4	1	1	1	1	5	4	5	2
Sample_1620	AntiCoag		M	78		IM		16	9	16	10	10	5	5	2	4	5	3	2	2	2	4	4	4	4	2	2	4	2	4	2	4	3
Sample_1621	AntiCoag		M	73		IM	IM	14	10	15	9	10	4	4	3	4	3	4	2	2	2	4	4	3	4	2	2	2	3	3	3	4	3
Sample_1622	AntiCoag	3	M	59			UM	10	8	16	9	9	5	3	2	2	3	2	2	2	2	4	4	3	5	2	2	3	2	3	3	3	2
Sample_1623	AntiCoag	4	W	25		IM		15	12	14	16	12	1	4	3	4	4	3	3	3	3	4	3	3	4	4	4	4	4	4	3	5	2
Sample_1624	AntiCoag		W	68		IM	IM	13	9	15	8	9	4	3	3	3	4	2	2	3	2	4	4	3	4	2	2	2	2	3	3	3	4
Sample_1625	AntiCoag	3	W	35	PM			10	6	16	7	7	5	4	2	2	2	2	2	1	1	5	4	2	5	1	2	2	2	2	2	3	2
Sample_1626	AntiCoag		M	80	IM		IM	13	12	16	10	10	5	3	3	3	4	3	2	4	3	4	4	3	5	3	3	2	2	3	3	4	2
Sample_1627	AntiCoag		M	70		IM	IM	15	9	16	10	9	4	4	3	4	4	3	3	2	1	5	3	3	5	3	3	2	2	3	3	3	3
Sample_1628	AntiCoag		M	83	IM		IM	13	10	16	9	10	4	2	3	4	4	2	3	4	1	5	4	3	4	2	3	2	2	3	3	4	2
Sample_1629	AntiCoag		W	81	IM		PM	11	8	13	16	6	2	2	3	3	3	2	2	2	2	4	2	3	4	4	4	4	4	2	2	2	3
Sample_1630	AntiCoag		W	63	IM		PM	10	8	16	8	6	3	3	1	3	3	3	2	1	2	5	4	3	4	2	2	2	2	2	2	2	1
Sample_1631	AntiCoag		M	76		IM		11	8	16	8	9	5	2	3	2	4	2	2	2	2	4	4	4	4	2	2	2	2	3	3	3	3
Sample_1632	AntiCoag		M	65		IM		12	10	18	11	9	5	2	3	3	4	2	3	3	2	5	4	4	5	2	2	4	3	3	3	3	2
Sample_1633	AntiCoag		M	68		IM	IM	9	7	14	13	10	2	2	2	2	3	2	2	1	2	4	4	4	2	4	3	4	2	3	3	4	2
Sample_1634	AntiCoag		M	52		IM		13	6	15	15	10	4	4	1	3	5	1	2	1	2	5	4	2	4	5	4	3	3	3	3	4	2
Sample_1635	AntiCoag	3	W	53			PM	13	6	14	5	9	5	3	2	4	4	2	2	1	1	5	4	3	2	2	1	1	1	3	2	4	1
Sample_1636	AntiCoag		M	75			IM	14	11	17	11	7	5	3	3	3	5	5	3	2	1	5	5	3	4	4	4	1	2	3	2	2	2
Sample_1637	AntiCoag		W	66		IM		13	14	16	16	9	3	3	2	4	4	3	3	5	3	4	4	4	4	5	4	4	3	3	2	4	3
Sample_1638	AntiCoag		M	85		IM	UM	12	7	17	8	10	4	4	2	2	4	1	2	2	2	5	4	4	4	2	2	2	2	3	3	4	3
Sample_1639	AntiCoag		W	80	PM			11	6	16	6	5	4	4	1	2	4	3	1	1	1	5	4	2	5	2	1	2	1	2	2	1	3
Sample_1640	AntiCoag		M	73	UM			8	7	17	4	8	2	2	1	3	2	2	2	2	1	4	4	4	5	1	1	1	1	4	2	2	3
Sample_1641	AntiCoag		M	77		IM		14	11	14	8	11	2	2	3	4	5	4	3	2	2	4	2	4	4	2	2	2	2	4	3	4	2
Sample_1642	AntiCoag	3	M	50		IM		6	7	17	10	9	4	1	2	2	1	1	2	2	2	5	4	3	5	3	3	2	2	3	3	3	2
Sample_1643	AntiCoag		M	81		IM		10	8	14	8	10	4	2	3	3	2	2	2	2	2	4	4	3	3	2	2	2	2	3	3	4	2
Sample_1644	AntiCoag	4	W	52	IM		IM	12	12	16	12	10	5	2	2	4	4	4	4	2	2	4	4	4	4	4	2	4	2	3	3	4	3
Sample_1645	AntiCoag		W	87	IM			10	4	15	9	7	5	2	2	4	2	1	1	1	1	5	4	2	4	4	2	2	1	3	2	2	2
Sample_1646	AntiCoag	4	M	56		IM		11	5	18	12	9	3	4	1	1	5	2	1	1	1	4	5	4	5	3	3	3	3	3	1	5	1
Sample_1647	AntiCoag		M	78		IM	IM	10	8	14	8	8	4	4	2	2	2	2	3	2	1	4	4	2	4	2	2	2	2	3	3	2	2
Sample_1648	AntiCoag		W	55		IM		12	9	18	4	11	2	2	3	3	4	3	2	2	2	5	4	5	4	1	1	1	1	3	3	5	2
Sample_1649	AntiCoag		M	75		IM	IM	14	13	14	9	8	5	4	2	5	3	4	2	5	2	4	4	2	4	3	3	2	1	3	2	3	2
Sample_1650	AntiCoag		M	59	IM			10	10	15	8	10	4	2	3	2	3	3	3	2	2	4	3	4	4	2	2	2	2	3	3	4	1
Sample_1651	AntiCoag		M	74		IM	PM	9	6	17	8	7	5	2	3	2	2	1	2	1	2	4	5	4	4	2	2	2	2	3	2	2	1
Sample_1652	AntiCoag	4	W	57	UM		PM	14	5	15	8	10	5	4	2	4	4	2	1	1	1	4	4	3	4	2	2	2	2	3	3	4	1
Sample_1653	AntiCoag		M	67		IM	UM	12	8	16	8	11	3	4	3	3	2	2	2	2	2	4	4	4	4	2	2	2	2	4	3	4	4
Sample_1654	AntiCoag		M	73	IM		PM	13	10	16	10	10	5	2	2	4	5	1	3	4	2	4	4	4	4	3	2	4	1	4	2	4	1
Sample_1655	AntiCoag	4	M	54	IM		PM	12	11	15	10	11	4	3	3	2	4	3	3	2	3	4	4	3	4	3	3	2	2	4	3	4	1
Sample_1656	AntiCoag		W	74	IM		PM	10	6	20	5	10	5	2	2	3	3	1	1	3	1	5	5	5	5	2	1	1	1	3	3	4	2
Sample_1657	AntiCoag		M	69		IM	IM	11	7	15	12	9	4	2	3	3	3	2	2	2	1	4	4	3	4	3	2	4	3	3	2	4	3
Sample_1658	AntiCoag		W	70			PM	18	13	16	7	12	5	4	4	5	5	3	3	4	3	4	3	5	4	2	2	2	1	4	4	4	1
Sample_1659	AntiCoag		M	65			PM	12	10	13	12	11	3	2	2	4	4	1	3	4	2	4	2	4	3	4	3	3	2	4	3	4	3
Sample_1660	AntiCoag	2	M	63	IM		IM	12	13	16	5	5	3	3	2	4	3	4	4	3	2	4	4	4	4	1	1	2	1	2	2	1	3
Sample_1661	AntiCoag		M	73			PM	15	14	15	9	11	5	2	4	5	4	4	3	3	4	4	4	3	4	3	2	2	2	4	3	4	2
Sample_1662	AntiCoag		M	72		IM		15	12	16	9	10	4	4	3	3	5	4	2	4	2	5	4	3	4	2	3	1	3	3	3	4	2
Sample_1663	AntiCoag		M	67	IM			16	8	13	5	11	2	4	4	4	4	2	1	3	2	4	2	3	4	1	2	1	1	4	3	4	3
Sample_1664	AntiCoag		M	71			IM	7	9	18	14	7	4	1	1	3	2	1	3	4	1	5	5	3	5	4	3	3	4	2	2	3	2
Sample_1665	AntiCoag		M	71	IM	PM		15	13	15	6	10	4	4	3	4	4	3	4	4	2	4	4	3	4	2	2	1	1	3	3	4	3
Sample_1666	AntiCoag		M	81	IM	PM		12	11	11	9	10	4	3	3	3	3	3	2	3	3	3	3	3	2	2	3	2	2	3	3	4	3
Sample_1667	AntiCoag		W	83	IM		IM	10	11	16	9	11	4	3	1	3	3	4	3	2	2	5	3	4	4	2	3	2	2	4	3	4	2
Sample_1668	AntiCoag		M	55	IM		IM	13	9	15	10	9	2	3	3	4	3	2	2	3	2	4	4	3	4	3	3	2	2	3	3	3	3
Sample_1669	AntiCoag		M	72		PM	PM	11	8	15	8	12	3	2	3	4	2	2	2	2	2	4	4	3	4	2	3	1	2	4	4	4	3
Sample_1670	AntiCoag	4	W	53		PM	IM	15	7	13	16	8	5	4	2	4	5	1	2	2	2	5	2	2	4	4	4	4	4	2	2	4	2
Sample_1671	AntiCoag		M	82		IM		9	9	18	4	9	2	2	3	2	2	2	1	4	2	5	4	4	5	1	1	1	1	3	3	3	4
Sample_1672	AntiCoag	3	M	55		IM		10	7	18	6	8	4	2	2	2	4	2	2	2	1	5	4	5	4	2	2	1	1	4	2	2	4
Sample_1673	AntiCoag		M	62		IM		10	8	13	8	8	3	2	2	3	3	2	2	2	2	3	4	3	3	2	2	2	2	3	2	3	1
Sample_1674	AntiCoag	4	M	54	IM	IM		10	7	15	11	11	5	2	1	2	5	1	3	1	2	4	4	3	4	4	3	2	2	4	3	4	3
Sample_1675	AntiCoag		M	88	IM		IM	10	7	15	10	10	4	5	1	2	2	2	1	2	2	4	3	3	5	2	2	3	3	3	3	4	2
Sample_1676	AntiCoag		M	74			IM	11	7	16	7	12	3	1	3	3	4	2	2	1	2	4	4	4	4	4	1	1	1	4	4	4	1
Sample_1677	AntiCoag		W	66		PM	IM	15	9	16	15	8	4	4	2	4	5	3	2	2	2	4	4	4	4	5	3	5	2	2	2	4	2
Sample_1678	AntiCoag		M	78		PM	IM	15	12	17	9	9	5	4	3	3	5	4	2	4	2	5	4	3	5	2	2	3	2	3	2	4	2
Sample_1679	AntiCoag		M	77	PM		IM	16	11	16	5	12	4	4	3	5	4	2	3	4	2	4	4	3	5	1	2	1	1	4	3	5	2
Sample_1680	AntiCoag	2	W	57	IM			12	11	12	15	9	4	3	3	3	3	3	2	3	3	3	2	4	3	4	3	4	4	3	3	3	2
Sample_1681	AntiCoag		M	83		IM		11	11	15	8	10	3	3	3	2	3	4	2	3	2	4	4	3	4	2	2	2	2	3	3	4	2
Sample_1682	AntiCoag	9	M	50		IM		11	8	16	8	10	4	2	2	3	4	3	1	2	2	4	3	4	5	2	2	2	2	3	3	4	2
Sample_1683	AntiCoag	4	M	60			IM	11	9	15	13	11	5	2	3	2	4	3	2	2	2	4	4	3	4	4	3	4	2	4	3	4	1
Sample_1684	AntiCoag		M	73			IM	10	11	12	8	6	2	3	2	3	2	3	2	3	3	3	3	3	3	2	2	2	2	2	2	2	1
Sample_1685	AntiCoag		W	73		IM		12	9	15	11	6	4	2	2	4	4	2	2	2	3	5	3	3	4	4	3	2	2	2	2	2	4
Sample_1686	AntiCoag	3	M	55			IM	10	5	12	11	9	5	2	2	4	2	1	1	1	2	2	4	2	4	3	2	4	2	3	3	3	1
Sample_1687	AntiCoag		M	66	IM	IM		9	8	17	4	8	5	2	1	3	3	1	3	3	1	4	4	4	5	1	1	1	1	3	2	3	4
Sample_1688	AntiCoag		M	62		IM		14	10	17	6	8	5	4	2	4	4	2	2	5	1	4	4	4	5	2	1	2	1	2	2	4	2
Sample_1689	AntiCoag	4	W	33	UM			12	8	14	5	9	2	3	3	3	3	3	2	1	2	3	4	4	3	2	1	1	1	3	3	3	1
Sample_1690	AntiCoag		M	61	IM	IM	IM	12	8	19	12	9	5	3	3	3	3	3	3	1	1	5	5	4	5	3	3	3	3	3	3	3	2
Sample_1691	AntiCoag		M	70	IM			10	10	16	11	10	5	2	2	3	3	3	3	2	2	4	4	4	4	4	3	2	2	3	3	4	1
Sample_1692	AntiCoag		W	31		IM	IM	12	11	14	14	9	4	3	3	3	3	3	3	2	3	4	3	3	4	4	3	4	3	3	3	3	2
Sample_1693	AntiCoag		M	72	PM			13	9	16	7	8	2	3	3	3	4	3	2	2	2	4	4	4	4	2	2	2	1	3	3	2	3
Sample_1694	AntiCoag		M	63			IM	16	11	16	6	11	5	3	4	4	5	3	3	3	2	4	4	4	4	2	2	1	1	4	3	4	2
Sample_1695	AntiCoag	3	M	47		IM	IM	11	11	16	10	9	4	2	3	3	3	2	3	4	2	4	4	4	4	2	2	4	2	3	3	3	3
Sample_1696	AntiCoag		M	87		IM	IM	16	14	17	14	10	2	3	4	4	5	4	3	3	4	4	4	5	4	5	3	4	2	4	2	4	1
Sample_1697	AntiCoag		W	86	IM			14	10	18	6	11	5	2	3	4	5	3	2	3	2	4	4	5	5	2	1	2	1	4	3	4	2
Sample_1698	AntiCoag		M	76	UM		IM	13	12	19	7	9	5	3	2	4	4	5	3	3	1	5	5	4	5	2	2	2	1	3	2	4	4
Sample_1699	AntiCoag		M	57		IM		14	7	14	6	6	3	4	2	4	4	2	2	1	2	4	3	3	4	2	1	2	1	2	2	2	3
Sample_1700	AntiCoag		W	77		IM		11	9	17	13	8	5	3	3	3	2	2	3	3	1	4	5	3	5	5	3	2	3	2	3	3	2
Sample_1701	AntiCoag	4	M	56		IM		8	7	15	11	6	4	2	2	2	2	2	1	2	2	4	4	3	4	4	3	2	2	2	2	2	3
Sample_1702	AntiCoag		M	64		IM	IM	17	12	14	8	11	5	4	3	5	5	3	2	4	3	4	4	2	4	2	2	3	1	3	3	5	1
Sample_1703	AntiCoag	4	M	58	IM	IM	IM	11	8	20	11	9	5	3	2	2	4	3	2	2	1	5	5	5	5	4	3	2	2	3	2	4	3
Sample_1704	AntiCoag		M	73	UM			15	11	17	7	9	2	4	1	5	5	3	3	3	2	5	4	4	4	2	3	1	1	3	2	4	3
Sample_1705	AntiCoag		W	71			IM	15	10	15	13	10	5	4	3	4	4	2	2	4	2	4	4	3	4	4	3	4	2	3	3	4	2
Sample_1706	AntiCoag		M	81		IM	IM	14	5	18	7	9	5	3	1	5	5	1	2	1	1	5	5	3	5	4	1	1	1	3	3	3	1
Sample_1707	AntiCoag	2	M	58		IM	IM	15	13	16	6	13	5	3	4	3	5	4	3	4	2	5	2	5	4	2	1	2	1	5	3	5	3
Sample_1708	AntiCoag		M	77		IM	PM	16	14	10	11	12	2	4	4	4	4	4	2	4	4	3	3	2	2	2	2	3	4	4	4	4	3
Sample_1709	AntiCoag		M	70	IM		IM	8	7	16	4	6	4	2	1	2	3	1	2	2	2	4	5	3	4	1	1	1	1	3	1	2	3
Sample_1710	AntiCoag		M	77	IM		IM	11	7	16	11	11	4	2	2	3	4	1	2	2	2	4	4	3	5	2	3	4	2	4	3	4	2
Sample_1711	AntiCoag		M	71			IM	12	13	15	12	12		3	2	3	4	3	3	4	3	4	4	3	4	3	3	3	3	4	3	5	2
Sample_1712	AntiCoag		M	74			IM	11	8	16	7	5	5	4	2	2	3	2	2	2	2	5	4	3	4	3	2	1	1	2	1	2	1
Sample_1713	AntiCoag		M	72		IM	PM	10	11	15	8	10	4	2	2	2	4	3	3	3	2	4	3	4	4	3	2	2	1	3	3	4	2
Sample_1714	AntiCoag		M	69		IM		8	8	16	8	6	4	2	2	2	2	2	2	2	2	4	4	4	4	2	2	2	2	2	2	2	3
Sample_1715	AntiCoag		W	68	IM	IM		14	12	15	13	10	3	3	3	4	4	3	3	3	3	4	4	3	4	4	3	3	3	3	3	4	3
Sample_1716	AntiCoag		M	84		IM		10	7	15	7	6	3	3	2	3	2	2	2	2	1	4	4	3	4	2	2	2	1	2	2	2	3
Sample_1717	AntiCoag		M	78	IM	IM	IM	12	10	17	7	11	4	2	2	4	4	4	2	2	2	5	4	4	4	2	2	2	1	4	3	4	2
Sample_1718	AntiCoag		M	83		IM		11	10	17	14	9	5	1	3	3	4	3	3	3	1	5	4	4	4	4	3	4	3	3	3	3	2
Sample_1719	AntiCoag	3	W	55		IM		10	8	16	8	10	3	2	2	3	3	2	2	2	2	4	4	4	4	2	2	2	2	4	2	4	3
Sample_1720	AntiCoag		M	79	UM		IM	11	12	13	13	6	3	3	2	3	3	3	3	4	2	4	4	1	4	3	3	4	3	2	2	2	2
Sample_1721	AntiCoag		M	74			IM	11	10	18	14	10	5	2	2	3	4	2	3	3	2	5	5	3	5	4	4	3	3	4	3	3	1
Sample_1722	AntiCoag		W	83	IM		IM	10	8	16	10	8	4	2	2	2	4	2	2	2	2	4	4	4	4	2	2	4	2	4	2	2	2
Sample_1723	AntiCoag		W	73		IM	IM	11	10	14	8	10	4	3	3	3	2	2	2	4	2	4	4	2	4	2	2	2	2	4	2	4	3
Sample_1724	AntiCoag	3	M	53	UM			13	11	16	12	10	5	3	4	2	4	5	2	2	2	4	4	4	4	4	2	4	2	4	2	4	2
Sample_1725	AntiCoag		M	75			IM	13	7	17	19	9	5	5	1	2	5	3	1	2	1	5	4	3	5	5	5	5	4	4	1	4	1
Sample_1726	AntiCoag		M	75	IM			12	10	18	12	12	5	3	3	2	4	3	3	2	2	5	4	4	5	4	3	2	3	4	4	4	3
Sample_1727	AntiCoag		M	65	UM			7	7	11	8	6	2	1	2	2	2	1	2	2	2	5	2	2	2	2	2	2	2	2	2	2	1
Sample_1728	AntiCoag		M	84	IM	IM		13	7	17	9	9	5	3	3	3	4	2	1	3	1	4	4	4	5	2	3	2	2	3	3	3	4
Sample_1729	AntiCoag		M	77	IM		IM	10	9	15	13	7	2	2	2	4	2	1	2	4	2	4	4	2	5	3	3	4	3	2	2	3	3
Sample_1730	AntiCoag		W	74		IM		8	7	17	8	8	5	2	2	2	2	2	1	2	2	4	4	4	5	2	2	2	2	3	3	2	2
Sample_1731	AntiCoag		M	80	IM		PM	8	10	20	9	9	5	2	2	2	2	2	1	2	5	5	5	5	5	2	2	4	1	3	3	3	1
Sample_1732	AntiCoag		M	72		IM	IM	17	16	11	19	12	5	5	4	4	4	5	3	4	4	2	2	3	4	5	5	5	4	4	4	4	3
Sample_1733	AntiCoag		M	71		IM	IM	15	8	13	8	9	5	4	2	4	5	2	2	2	2	4	2	3	4	2	2	2	2	3	2	4	3
Sample_1734	AntiCoag		W	83			IM	9	7	17	10	6	4	2	2	3	2	2	2	2	1	5	4	3	5	2	2	4	2	2	2	2	2
Sample_1735	AntiCoag		M	69	IM	IM	UM	11	12	14	8	7	4	2	3	2	4	3	3	4	2	4	4	2	4	2	2	2	2	2	2	3	2
Sample_1736	AntiCoag		W	77			IM	16	13	15	10	11	4	5	3	4	4	4	3	3	3	4	3	4	4	4	2	2	2	4	3	4	2
Sample_1737	AntiCoag		M	70			IM	10	8	13	9	6	4	2	2	3	3	2	2	2	2	4	2	3	4	3	2	2	2	2	2	2	3
Sample_1738	AntiCoag		M	81		IM	IM	10	8	14	8	7	3	2	2	3	3	2	2	2	2	4	4	2	4	2	2	2	2	3	2	2	1
Sample_1739	AntiCoag		M	76		IM	IM	12	11	14	10	8	5	2	3	4	3	3	2	3	3	4	2	4	4	2	3	3	2	3	3	2	1
Sample_1740	AntiCoag		M	65		IM		16	9	14	10	11	5	4	3	5	4	3	2	2	2	4	3	3	4	2	2	4	2	4	3	4	3
Sample_1741	AntiCoag		M	75	UM		IM	13	10	17	8	6	4	3	3	3	4	3	1	4	2	5	4	4	4	2	2	2	2	2	2	2	3
Sample_1742	AntiCoag		M	65		IM	IM	10	7	14	6	11	4	2	2	2	4	1	2	2	2	4	4	2	4	2	2	1	1	4	3	4	3
Sample_1743	AntiCoag		M	67	IM	IM	IM	8	8	14	8	8	4	2	2	2	2	2	2	2	2	4	2	4	4	2	2	2	2	2	2	4	1
Sample_1744	AntiCoag	4	M	46		IM	IM	12	9	15	10	8	4	2	3	3	4	2	3	2	2	4	3	4	4	3	3	2	2	3	3	2	2
Sample_1745	AntiCoag		M	76		IM	IM	10	9	16	7	5	5	2	2	4	2	3	2	2	2	4	5	3	4	2	1	2	2	2	2	1	0
Sample_1746	AntiCoag		M	75	UM			13	7	17	6	7	5	3	2	4	4	3	1	1	2	5	4	3	5	2	1	2	1	4	1	2	2
Sample_1747	AntiCoag		W	77			IM	12	9	15	13	12	4	2	3	3	4	2	3	2	2	4	4	3	4	4	3	4	2	4	4	4	3
Sample_1748	AntiCoag	4	M	51		IM		11	8	16	8	6	4	3	2	3	3	2	2	2	2	4	4	4	4	2	2	2	2	2	2	2	4
Sample_1749	AntiCoag		M	74		IM		15	13	14	10	10	4	4	3	4	4	4	3	3	3	4	3	3	4	3	2	3	2	3	3	4	2
Sample_1750	AntiCoag		M	62	IM		IM	9	10	16	10	9	3	2	2	3	2	2	3	3	2	4	4	4	4	2	2	4	2	4	3	2	2
Sample_1751	AntiCoag		M	67	IM	IM	IM	12	10	15	14	9	4	3	2	3	4	3	3	2	2	4	4	3	4	4	3	4	3	3	3	3	3
Sample_1752	AntiCoag		W	66		IM	PM	12	9	16	10	12	2	2	3	3	4	2	3	2	2	4	4	4	4	4	2	2	2	4	3	5	3
Sample_1753	AntiCoag		W	74		IM	IM	10	12	16	6	6	2	2	2	3	3	3	3	4	2	5	4	3	4	2	1	1	2	2	2	2	2
Sample_1754	AntiCoag	9	M	52		IM	IM	6	4	12	4	4	5	2	1	1	2	1	1	1	1	1	4	3	4	1	1	1	1	1	1	2	2
Sample_1755	AntiCoag	2	M	55	IM		IM	12	9	14	8	12	5	2	4	2	4	2	1	4	2	5	4	1	4	2	2	2	2	5	2	5	3
Sample_1756	AntiCoag		M	64	PM			11	8	14	10	8	4	3	2	3	3	2	2	2	2	4	4	2	4	2	3	2	3	3	3	2	2
Sample_1757	AntiCoag		M	68		IM		11	8	16	12	11	4	2	3	3	3	1	3	2	2	4	4	4	4	4	3	3	2	4	3	4	2
Sample_1758	AntiCoag		M	71			IM	13	9	16	10	11	5	3	2	3	5	3	2	2	2	4	4	3	5	3	3	2	2	4	2	5	2
Sample_1759	AntiCoag		W	76			IM	12	8	15	9	8	4	2	3	4	3	2	2	2	2	4	4	3	4	2	3	2	2	3	3	2	0
Sample_1760	AntiCoag		M	68	IM	IM	IM	12	10	15	11	9	4	3	3	3	3	3	3	2	2	4	4	3	4	4	3	2	2	3	3	3	4
Sample_1761	AntiCoag		M	77		IM	IM	12	11	16	8	9	4	3	3	3	3	3	3	3	2	4	4	4	4	2	2	2	2	3	3	3	2
Sample_1762	AntiCoag		W	69			IM	14	12	13	16	11	4	3	4	3	4	3	4	2	3	3	3	4	3	4	4	4	4	4	3	4	0
Sample_1763	AntiCoag	9	W	56			IM	11	9	16	14	10	4	3	3	2	3	2	3	2	2	4	4	3	5	4	4	3	3	3	3	4	0
Sample_1764	AntiCoag		W	70			IM	13	12	15	8	11	3	3	5	2	3	4	3	2	3	4	4	3	4	2	2	2	2	4	3	4	0
Sample_1765	AntiCoag	4	M	56	PM			14	9	16	10	11	4	3	3	4	4	2	2	3	2	4	4	4	4	2	2	4	2	4	3	4	2
Sample_1766	AntiCoag		W	77	UM		PM	17	10	15	10	8	4	5	2	5	5	4	2	2	2	4	2	4	5	4	2	2	2	2	2	4	3
Sample_1767	AntiCoag		M	63	IM	IM		14	11	17	12	10	4	4	3	3	4	4	3	2	2	5	4	4	4	4	2	4	2	3	3	4	3
Sample_1768	AntiCoag		M	68	IM	IM		11	9	16	10	8	4	3	2	2	4	3	2	2	2	4	4	4	4	2	2	4	2	2	2	4	4
Sample_1769	AntiCoag		M	74	IM	IM	IM	9	10	15	10	9	5	2	3	2	2	4	2	2	2	4	4	3	4	2	2	4	2	3	3	3	3
Sample_1770	AntiCoag		M	69	PM		IM	11	9	13	9	11	4	2	3	4	2	2	3	2	2	4	2	3	4	2	3	2	2	4	3	4	1
Sample_1771	AntiCoag		W	82	IM		IM	13	6	15	10	9	4	3	3	3	4	1	1	2	2	5	3	3	4	2	2	4	2	3	3	3	1
Sample_1772	AntiCoag	4	W	51	UM		IM	14	8	14	12	11	4	4	2	4	4	3	1	2	2	4	4	2	4	3	3	4	2	4	3	4	2
Sample_1773	AntiCoag		M	74	UM		IM	11	9	15	10	10	4	2	4	3	2	3	2	2	2	4	4	3	4	4	2	2	2	4	3	3	3
Sample_1774	AntiCoag	2	M	49	UM		IM	13	8	15	13	11	3	3	3	3	4	2	2	2	2	4	4	3	4	4	3	4	2	4	3	4	2
Sample_1775	AntiCoag		M	63	UM		IM	8	12	17	7	8	5	2	2	2	2	3	3	4	2	4	4	4	5	1	1	2	3	2	2	4	3
Sample_1776	AntiCoag	2	M	59		IM		17	13	16	14	10	5	5	3	5	4	3	3	5	2	4	4	3	5	4	3	3	4	3	3	4	2
Sample_1777	AntiCoag		M	71	UM		IM	13	7	15	9	6	3	3	2	4	4	1	2	2	2	4	4	3	4	3	2	2	2	2	2	2	2
Sample_1778	AntiCoag		W	57			IM	14	10	14	8	9	4	4	2	4	4	3	3	2	2	4	3	3	4	2	2	2	2	3	3	3	2
Sample_1779	AntiCoag		M	82		IM		11	6	18	8	8	5	4	2	3	2	2	2	1	1	5	4	4	5	2	2	2	2	3	3	2	2
Sample_1780	AntiCoag		W	66	PM			8	4	20	7	9	3	1	3	2	2	1	1	1	1	5	5	5	5	2	2	1	2	3	3	3	2
Sample_1781	AntiCoag		W	63			PM	15	7	16	16	13	5	3	3	4	5	2	2	2	1	4	5	2	5	5	5	2	4	5	3	5	1
Sample_1782	AntiCoag		M	83		IM		11	11	16	11	10	5	3	2	2	4	3	4	2	2	4	4	4	4	4	3	2	2	4	2	4	2
Sample_1783	AntiCoag		M	71		IM		10	8	15	13	10	3	2	2	3	3	1	3	2	2	4	4	3	4	4	3	3	3	4	2	4	2
Sample_1784	AntiCoag		M	77	IM		IM	14	9	15	10	10	4	4	2	3	5	2	2	3	2	4	4	3	4	4	2	2	2	3	3	4	1
Sample_1785	AntiCoag		M	75	IM		IM	8	12	19	12	13	4	1	3	3	1	4	3	3	2	5	4	5	5	4	3	3	2	5	3	5	3
Sample_1786	AntiCoag		M	71		IM	IM	15	14	17	9	11	5	4	3	4	4	4	3	4	3	4	4	5	4	3	2	2	2	4	3	4	3
Sample_1787	AntiCoag		M	61		IM		10	8	15	11	10	4	2	3	2	3	2	2	2	2	4	4	3	4	3	2	4	2	3	3	4	2
Sample_1788	AntiCoag		W	75			IM	18	15	13	15	12	4	5	3	5	5	5	3	3	4	4	2	3	4	3	4	5	3	4	4	4	2
Sample_1789	AntiCoag		M	71		IM		9	10	15	15	6	5	3	2	2	2	2	3	3	2	4	4	3	4	5	4	2	4	2	2	2	4
Sample_1790	AntiCoag	3	M	57	IM		IM	14	11	16	13	11	3	4	3	3	4	3	3	3	2	5	4	3	4	2	3	4	4	4	3	4	4
Sample_1791	AntiCoag	9	M	46			IM	11	9	16	8	10	5	2	3	3	3	2	3	2	2	4	4	4	4	2	2	2	2	3	3	4	0
Sample_1792	AntiCoag		M	78		IM		8	4	18	7	5	5	3	1	1	3	1	1	1	1	5	5	3	5	2	3	1	1	3	1	1	1
Sample_1793	AntiCoag		W	75		IM		13	13	16	12	10	3	3	3	4	3	3	3	4	3	4	4	4	4	4	3	2	3	3	3	4	2
Sample_1794	AntiCoag		M	64	UM			15	8	15	7	11	3	4	3	4	4	1	1	3	3	5	4	2	4	2	2	2	1	4	3	4	3
Sample_1795	AntiCoag		M	63			IM	10	5	17	7	4	4	2	1	2	5	1	1	2	1	5	5	2	5	2	2	2	1	1	1	2	1
Sample_1796	AntiCoag		W	74		IM	UM	16	8	17	13	10	1	5	2	4	5	3	1	2	2	5	4	3	5	3	3	4	3	2	3	5	3
Sample_1797	AntiCoag		M	64			IM	15	11	9	15	10	4	4	2	4	5	3	3	3	2	2	2	1	4	4	3	4	4	3	3	4	2
Sample_1798	AntiCoag	4	M	57		IM	IM	17	7	18	5	10	5	4	4	4	5	4	1	1	1	5	4	4	5	2	1	1	1	4	2	4	2
Sample_1799	AntiCoag	4	M	51		IM		11	10	18	4	3	5	2	1	4	4	1	5	3	1	5	4	4	5	1	1	1	1	1	1	1	2
Sample_1800	AntiCoag		M	65	IM		PM	13	5	18	10	11	5	4	2	4	3	2	1	1	1	4	5	4	5	4	3	2	1	3	3	5	1
Sample_1801	AntiCoag	2	M	55	IM			15	11	15	10	10	2	4	3	4	4	3	2	4	2	4	4	3	4	2	2	4	2	3	3	4	1
Sample_1802	AntiCoag	3	W	46		IM	IM	13	6	16	4	10	4	4	2	3	4	1	1	2	2	5	4	3	4	1	1	1	1	3	3	4	3
Sample_1803	AntiCoag		W	75		PM		12	11	14	14	10	4	3	3	3	3	2	3	3	3	4	3	3	4	3	3	4	4	3	3	4	3
Sample_1804	AntiCoag		M	73		IM	PM	14	11	15	14	11	4	4	4	3	3	4	3	2	2	4	3	4	4	4	3	4	3	4	3	4	2
Sample_1805	AntiCoag		M	75	IM	PM	IM	10	8	15	6	11	1	1	3	3	3	1	3	2	2	3	3	4	5	2	2	1	1	5	3	3	4
Sample_1806	AntiCoag		M	69		IM	PM	13	9	15	11	7	4	4	2	3	4	2	3	2	2	4	4	3	4	4	3	2	2	3	2	2	2
Sample_1807	AntiCoag		W	61			IM	11	8	18	10	10	5	2	3	3	3	1	3	3	1	5	4	4	5	2	2	4	2	3	3	4	2
Sample_1808	AntiCoag		W	80	IM			19	16	15	16	15	5	4	5	5	5	4	4	4	4	4	4	4	3	4	4	4	4	5	5	5	3
Sample_1809	AntiCoag		M	69	IM			13	9	13	7	8	5	4	2	3	4	3	1	3	2	4	2	2	5	2	2	2	1	2	2	4	2
Sample_1810	AntiCoag		W	68			IM	13	10	14	18	10	4	2	3	4	4	4	3	1	2	4	4	2	4	5	5	4	4	3	3	4	4
Sample_1811	AntiCoag		M	75	IM			13	8	17	9	11	5	4	2	3	4	3	3	1	1	5	5	3	4	3	3	2	1	3	3	5	1
Sample_1812	AntiCoag		M	72			UM	12	5	19	7	6	3	3	2	3	4	2	1	1	1	5	5	4	5	2	2	2	1	2	2	2	2
Sample_1813	AntiCoag		W	72		IM		12	8	14	10	10	4	2	2	4	4	2	2	2	2	4	4	2	4	2	2	4	2	4	2	4	3
Sample_1814	AntiCoag		M	65		IM	UM	11	10	16	8	9	4	2	3	3	3	3	2	3	2	4	4	4	4	2	2	2	2	3	3	3	3
Sample_1815	AntiCoag	4	W	48		IM	UM	7	7	18	11	8	3	2	2	2	1	2	2	2	1	5	5	3	5	3	2	4	2	3	3	2	0
Sample_1816	AntiCoag		W	76		IM	UM	10	5	14	11	9	3	2	3	3	2	1	1	2	1	4	2	3	5	3	3	4	1	3	3	3	1
Sample_1817	AntiCoag		M	70		IM	IM	13	8	13	8	15	5	3	1	5	4	2	3	1	2	4	2	3	4	2	2	2	2	5	5	5	2
Sample_1818	AntiCoag	4	M	57		IM		15	8	12	10	12	3	4	4	3	4	2	1	2	3	4	3	1	4	3	3	2	2	4	3	5	2
Sample_1819	AntiCoag		W	71	IM			12	12	13	12	9	4	4	1	4	3	3	2	4	3	4	3	2	4	3	2	4	3	3	2	4	2
Sample_1820	AntiCoag	9	M	48		IM		13	10	15	12	10	3	3	3	3	4	4	2	2	2	4	3	4	4	3	3	4	2	3	3	4	2
Sample_1821	AntiCoag		M	79		IM		16	12	10	10	12	5	4	4	4	4	3	2	4	3	2	3	3	2	3	2	2	3	4	4	4	2
Sample_1822	AntiCoag	2	M	61		IM		7	5	17	12	4	5	2	1	2	2	1	2	1	1	5	4	3	5	2	3	4	3	1	1	2	1
Sample_1823	AntiCoag		M	80			IM	11	10	14	6	11	3	3	2	3	3	2	3	3	2	4	4	2	4	1	3	1	1	4	3	4	1
Sample_1824	AntiCoag		W	70			IM	14	10	15	9	10	4	4	3	4	3	2	3	3	2	4	4	3	4	2	3	2	2	3	3	4	2
Sample_1825	AntiCoag		M	70		IM	IM	13	12	16	15	7	5	4	2	4	3	3	3	3	3	4	4	4	4	4	3	4	4	3	2	2	2
Sample_1826	AntiCoag	4	M	60			IM	12	11	17	14	9	5	3	3	3	3	2	3	3	3	4	4	5	4	4	3	4	3	3	3	3	2
Sample_1827	AntiCoag		M	78			IM	13	12	15	7	10	5	3	3	3	4	3	3	4	2	4	4	3	4	1	2	2	2	3	3	4	2
Sample_1828	AntiCoag		M	79	IM		IM	13	6	18	8	12	2	3	3	3	4	2	1	1	2	5	4	4	5	2	1	3	2	4	4	4	2
Sample_1829	AntiCoag		M	85		IM		11	8	19	8	9	4	2	3	4	2	2	2	2	2	5	5	4	5	2	2	2	2	3	3	3	3
Sample_1830	AntiCoag	9	W	52			IM	10	6	19	14	9	4	3	2	3	2	1	1	3	1	5	4	5	5	4	3	5	2	3	2	4	1
Sample_1831	AntiCoag		W	65	IM			10	9	16	8	9	4	3	3	2	2	3	2	2	2	4	4	4	4	2	2	2	2	3	3	3	4
Sample_1832	AntiCoag		W	69			UM	15	9	12	12	11	3	4	3	4	4	2	1	3	3	2	2	4	4	4	2	4	2	4	3	4	3
Sample_1833	AntiCoag		M	71			IM	10	6	19	4	9	4	3	2	2	3	2	1	2	1	5	4	5	5	1	1	1	1	3	3	3	2
Sample_1834	AntiCoag	4	W	49	IM			12	6	15	10	10	3	4	2	3	3	2	2	1	1	4	4	3	4	4	2	2	2	4	2	4	2
Sample_1835	AntiCoag		W	69	IM		IM	14	11	14	14	8	4	4	2	4	4	3	2	4	2	4	2	4	4	4	4	4	2	4	2	2	1
Sample_1836	AntiCoag		W	79	PM	IM		13	11	16	13	10	3	3	3	3	4	2	3	3	3	4	4	4	4	4	3	4	2	4	3	3	2
Sample_1837	AntiCoag		W	77	IM			15	6	18	17	11	5	4	2	4	5	2	2	1	1	5	4	4	5	5	4	4	4	4	2	5	3
Sample_1838	AntiCoag		W	73	IM			8	9	12	14	7		2	2	1	3	4	1	2	2	5	2	3	2	4	3	4	3	2	2	3	1
Sample_1839	AntiCoag		W	77	IM			12	9	14	13	11	4	3	2	3	4	3	2	2	2	4	3	3	4	4	3	4	2	3	3	5	2
Sample_1840	AntiCoag	9	M	56		IM		16	8	16	4	10	5	4	3	4	5	1	2	4	1	4	4	4	4	1	1	1	1	3	3	4	1
Sample_1841	AntiCoag	2	M	49		PM		13	10	16	9	13	5	3	3	3	4	2	3	3	2	5	3	4	4	4	2	2	1	5	3	5	3
Sample_1842	AntiCoag		M	73			IM	12	9	16	13	8	4	3	2	3	4	3	2	2	2	4	4	4	4	4	3	4	2	3	2	3	1
Sample_1843	AntiCoag		M	64			IM	14	10	14	8	10	4	4	3	2	5	2	2	4	2	4	3	3	4	2	2	2	2	3	3	4	3
Sample_1844	AntiCoag		M	70	IM		IM	16	14	20	11	15	5	3	3	5	5	3	4	5	2	5	5	5	5	3	3	3	2	5	5	5	2
Sample_1845	AntiCoag	4	M	57	IM			11	8	17	6	9	4	2	2	3	4	3	1	2	2	4	4	4	5	2	2	1	1	4	2	3	1
Sample_1846	AntiCoag	4	M	62	IM			17	12	13	8	12	4	4	5	4	4	3	3	4	2	4	3	2	4	2	2	2	2	4	3	5	3
Sample_1847	AntiCoag		M	65	IM	IM	IM	9	6	14	7	6	3	2	2	2	3	1	2	1	2	4	4	2	4	2	1	2	2	2	2	2	3
Sample_1848	AntiCoag		M	77	IM	IM	IM	14	8	16	11	9	5	3	3	4	4	3	2	1	2	4	4	4	4	2	3	4	2	3	3	3	4
Sample_1849	AntiCoag		W	71	IM	IM	IM	15	12	12	9	12	4	5	2	4	4	2	2	4	4	4	2	2	4	3	2	2	2	5	2	5	1
Sample_1850	AntiCoag		M	72	UM			12	7	15	7	11	4	4	2	2	4	2	1	2	2	4	4	3	4	2	2	2	1	4	3	4	2
Sample_1851	AntiCoag		W	79	IM		IM	7	13	17	13	10	2	1	3	1	2	4	2	5	2	4	4	5	4	4	4	1	4	4	3	3	5
Sample_1852	AntiCoag	4	M	57		IM		9	4	20	5	4	5	3	1	3	2	1	1	1	1	5	5	5	5	2	1	1	1	1	1	2	2
Sample_1853	AntiCoag		W	70		IM		10	9	16	8	7	4	1	2	3	4	3	2	2	2	4	4	4	4	2	2	2	2	3	2	2	2
Sample_1854	AntiCoag	4	W	43		PM		15	10	15	9	12	4	4	3	4	4	2	3	3	2	4	4	3	4	3	2	2	2	4	3	5	4
Sample_1855	AntiCoag		M	83		PM		10	9	18	8	10	4	2	3	3	2	2	2	3	2	5	5	3	5	2	3	2	1	3	3	4	3
Sample_1856	AntiCoag		M	79	IM	IM	IM	13	9	14	7	9	4	2	3	4	4	1	3	3	2	4	4	3	3	2	1	1	3	3	3	3	3
Sample_1857	AntiCoag		M	78	IM	IM	IM	14	8	17	6	9	4	3	4	3	4	4	2	1	1	5	5	2	5	2	1	2	1	2	3	4	2
Sample_1858	AntiCoag		W	71			IM	14	7	20	8	10	5	3	3	3	5	3	2	1	1	5	5	5	5	2	2	2	2	3	3	4	1
Sample_1859	AntiCoag		W	88			IM	17	12	9	15	11	5	4	3	5	5	2	3	4	3	3	3	1	2	4	3	4	4	4	3	4	1
Sample_1860	AntiCoag		M	76			IM	9	9	15	13	6	4	2	2	3	2	2	3	2	2	4	4	3	4	4	3	4	2	2	2	2	1
Sample_1861	AntiCoag		M	66			IM	12	10	16	14	9	3	3	2	4	3	3	3	2	2	4	4	4	4	4	3	4	3	2	3	4	3
Sample_1862	AntiCoag		M	76		PM		14	15	18	14	14	4	2	3	5	4	5	3	4	3	5	4	5	4	4	3	3	4	5	5	4	3
Sample_1863	AntiCoag		W	63		IM		9	11	14	8	9	3	1	2	3	3	3	4	2	2	4	2	4	4	2	2	2	2	4	2	3	3
Sample_1864	AntiCoag		M	63			IM	16	14	15	8	11	5	4	3	5	4	4	3	4	3	4	4	3	4	2	2	2	2	4	3	4	2
Sample_1865	AntiCoag		M	69			IM	11	8	18	13	10	5	3	2	3	3	1	3	3	1	3	5	5	5	4	3	3	3	3	3	4	2
Sample_1866	AntiCoag		W	76			IM	11	10	14	12	10	4	2	3	2	4	2	2	4	2	4	4	2	4	4	2	4	2	4	2	4	4
Sample_1867	AntiCoag		M	66		IM		12	9	14	8	9	4	2	3	3	4	3	2	2	2	4	4	2	4	2	2	2	2	3	3	3	3
Sample_1868	AntiCoag		M	63			IM	9	7	16	7	7	4	2	2	2	3	2	1	2	2	4	5	3	4	2	2	2	1	2	2	3	1
Sample_1869	AntiCoag	4	W	56			IM	12	7	11	18	6	5	4	1	3	4	4	1	1	1	3	2	2	4	5	4	5	4	1	2	3	1
Sample_1870	AntiCoag		M	67		IM		13	15	13	18	12	5	4	2	3	4	4	3	4	4	3	4	3	3	5	4	5	4	5	3	4	2
Sample_1871	AntiCoag	3	W	54	IM		PM	16	10	13	16	11	4	3	4	4	5	3	2	2	3	4	3	3	3	5	5	2	4	3	3	5	3
Sample_1872	AntiCoag		M	58		IM		11	5	14	8	6	4	2	2	3	4	2	1	1	1	5	2	3	4	3	2	2	1	2	2	2	2
Sample_1873	AntiCoag	3	M	61	PM			12	10	16	16	9	4	4	2	2	4	3	2	3	2	4	4	4	4	4	4	4	4	3	3	3	2
Sample_1874	AntiCoag		M	75	PM			9	4	17	7	7	4	1	3	2	3	1	1	1	1	4	5	3	5	2	3	1	1	2	2	3	2
Sample_1875	AntiCoag		W	80	IM			10	8	14	8	10	3	2	2	2	4	2	3	1	2	4	4	3	3	2	2	2	2	4	2	4	4
Sample_1876	AntiCoag		M	69		IM		8	4	14	7	8	4	2	2	2	2	1	1	1	1	4	4	3	3	1	3	2	1	3	2	3	2
Sample_1877	AntiCoag		M	80	UM			12	12	18	8	7	5	2	3	3	4	3	2	5	2	5	5	3	5	2	3	1	2	3	2	2	2
Sample_1878	AntiCoag	9	W	54			IM	13	10	17	15	10	4	3	3	4	3	3	1	4	2	5	4	3	5	4	4	3	4	4	2	4	1
Sample_1879	AntiCoag		M	57			IM	13	12	14	12	9	3	3	3	3	4	3	3	3	3	3	4	3	4	3	3	3	3	3	3	3	1
Sample_1880	AntiCoag		M	79		IM	IM	8	6	19	10	8	5	1	2	3	2	2	2	1	1	5	5	4	5	2	3	2	3	3	2	3	2
Sample_1881	AntiCoag	9	M	60	UM		IM	11	12	16	6	10	4	2	3	3	3	3	4	3	2	4	4	4	4	2	2	1	1	3	3	4	2
Sample_1882	AntiCoag		M	65		IM		12	12	19	8	10	4	4	1	3	4	2	4	4	2	5	5	4	5	2	2	2	2	3	3	4	2
Sample_1883	AntiCoag		M	68		IM		16	15	16	7	7	4	4	2	5	5	4	3	5	3	3	4	5	4	2	2	1	2	3	3	1	3
Sample_1884	AntiCoag	4	W	46		IM		11	8	16	8	7	4	2	3	3	3	2	2	2	2	4	4	4	4	2	2	2	2	99	3	4	1
Sample_1885	AntiCoag		M	70		IM	PM	14	12	15	16	9	5	4	2	3	5	4	3	3	2	4	4	3	4	4	4	4	4	3	3	3	5
Sample_1886	AntiCoag		M	79		IM	IM	11	8	19	8	6	4	3	2	3	3	3	2	2	1	5	4	5	5	2	2	2	2	2	2	2	3
Sample_1887	AntiCoag		W	70		IM	IM	11	8	14	8	9		3	2	3	3	1	2	3	2	5	4	1	4	2	2	2	2	3	3	3	2
Sample_1888	AntiCoag	3	W	51	IM		IM	13	12	16	20	9	5	4	2	3	4	4	3	3	2	5	3	4	4	5	5	5	5	3	3	3	3
Sample_1889	AntiCoag		W	36	IM			12	6	15	8	11	4	3	3	3	3	2	1	1	2	4	4	3	4	2	2	2	2	4	3	4	3
Sample_1890	AntiCoag		M	62	IM			16	9	16	12	9	5	4	2	5	5	1	3	3	2	4	4	3	5	5	3	2	2	3	3	3	2
Sample_1891	AntiCoag		M	76			IM	13	8	16	13	11	5	2	3	4	4	1	1	4	2	4	4	3	5	4	2	5	2	4	3	4	3
Sample_1892	AntiCoag		M	87			IM	12	12	15	9	7	4	3	3	3	3	3	3	4	2	4	4	3	4	2	3	2	2	3	4	88	1
Sample_1893	AntiCoag		M	87	IM	IM		14	9	16	12	9	4	2	4	3	5	4	1	2	2	5	4	3	4	4	2	4	2	4	3	2	3
Sample_1894	AntiCoag		M	81	IM	IM		9	8	16	13	6	4	2	2	2	3	1	2	3	2	2	5	4	5	3	3	3	4	2	2	2	2
Sample_1895	AntiCoag		M	82			IM	12	8	15	7	8	3	2	3	3	4	3	2	1	2	4	4	3	4	2	2	2	1	3	3	2	2
Sample_1896	AntiCoag	9	M	53	IM		UM	10	7	17	6	9	5	2	1	3	4	3	2	1	1	4	4	5	4	2	2	1	1	3	2	4	2
Sample_1897	AntiCoag		W	71		IM		8	7	19	12	6	2	2	2	2	2	1	2	2	2	5	5	5	4	4	4	2	2	2	2	2	2
Sample_1898	AntiCoag		M	61		IM		10	9	16	11	8	4	3	2	2	3	3	2	2	2	4	4	4	4	4	2	3	2	3	2	3	2
Sample_1899	AntiCoag	3	M	59			UM	13	8	13	4	9	4	4	4	3	2	3	2	2	1	4	2	3	4	1	1	1	1	3	3	3	1
Sample_1900	AntiCoag		M	68		IM		12	12	17	13	11	5	2	4	4	2	5	3	2	2	5	4	4	4	4	3	4	2	4	2	5	4
Sample_1901	AntiCoag		M	73		IM		10	4	15	8	8	4	2	2	2	4	1	1	1	1	5	4	2	4	2	1	4	1	2	2	4	2
Sample_1902	AntiCoag		M	73		IM		12	10	16	11	11	5	3	3	3	3	2	3	3	2	4	4	4	4	3	2	3	3	4	3	4	2
Sample_1903	AntiCoag		W	77		IM		9	11	13	12	8	2	2	2	3	2	2	3	3	3	2	3	4	4	3	2	4	3	3	3	2	2
Sample_1904	AntiCoag	9	M	58	IM		UM	7	6	18	9	5	5	1	2	2	2	1	3	1	1	5	4	4	5	2	1	4	2	2	1	2	3
Sample_1905	AntiCoag		M	70			IM	11	8	15	16	8	4	3	3	3	2	1	3	2	2	4	4	3	4	4	4	4	4	3	3	2	0
Sample_1906	AntiCoag		M	75	IM			14	10	16	8	6	4	4	2	4	4	4	2	2	2	4	4	4	4	2	2	2	2	2	2	2	1
Sample_1907	AntiCoag	3	W	56	IM			13	8	15	10	10	4	4	2	4	3	2	2	2	2	4	4	3	4	3	3	2	2	3	3	4	1
Sample_1908	AntiCoag		M	74		IM	IM	14	13	15	4	12	5	3	4	4	3	3	3	4	3	4	3	4	4	1	1	1	1	4	3	5	2
Sample_1909	AntiCoag		M	82			IM	13	10	14	8	13	4	4	4	2	3	3	3	2	2	4	4	3	3	3	2	2	1	4	4	5	1
Sample_1910	AntiCoag		M	77	IM			11	11	15	8	9	5	2	2	4	3	2	3	4	2	4	4	3	4	2	2	2	2	3	2	4	2
Sample_1911	AntiCoag		M	71	IM			14	8	19	11	8	5	4	1	4	5	3	2	1	2	5	5	4	5	4	2	4	1	3	1	4	2
Sample_1912	AntiCoag		W	64		IM	PM	10	10	13	8	11	2	3	2	3	2	2	2	4	2	4	4	3	2	2	2	2	2	4	3	4	3
Sample_1913	AntiCoag		M	75	IM			10	7	11	10	9	1	2	3	2	3	1	3	1	2	1	4	5	1	2	3	3	2	3	3	3	1
Sample_1914	AntiCoag		M	71	UM			13	11	15	14	10	4	3	2	4	4	3	3	4	1	2	4	4	5	4	3	4	3	3	3	4	3
Sample_1915	AntiCoag		M	71	UM			15	9	15	8	10	5	4	2	4	5	3	2	2	2	4	4	3	4	2	2	2	2	4	2	4	3
Sample_1916	AntiCoag	9	M	65	IM			16	10	16	11	10	5	4	2	5	5	2	2	4	2	4	4	4	4	2	3	4	2	3	3	4	2
Sample_1917	AntiCoag		M	68	IM	IM	IM	11	4	18	10	10	4	2	3	3	3	1	1	1	1	5	4	4	5	2	3	2	3	3	3	4	3
Sample_1918	AntiCoag		W	75	IM		IM	7	8	14	8	8	2	1	2	2	2	2	2	2	2	4	4	2	4	2	2	2	2	2	2	4	3
Sample_1919	AntiCoag		M	73	UM			11	9	17	12	12	5	2	3	3	3	2	2	3	2	4	4	5	4	4	3	2	3	5	3	4	3
Sample_1920	AntiCoag		M	69	IM		IM	11	6	17	9	11	2	2	2	3	4	2	2	1	1	5	4	4	4	3	2	2	2	4	3	4	2
Sample_1921	AntiCoag		M	72			IM	12	11	17	12	10	4	3	2	4	3	4	3	2	2	4	4	5	4	3	3	3	3	4	3	3	1
Sample_1922	AntiCoag		M	71			IM	11	11	16	10	9	4	4	3	2	2	2	3	4	2	4	4	4	4	2	2	4	2	3	3	3	0
Sample_1923	AntiCoag		M	59			IM	16	14	14	12	9	4	4	4	4	4	4	4	3	3	3	3	4	4	3	3	3	3	3	3	3	2
Sample_1924	AntiCoag		M	82		IM		9	10	16	12	9	3	1	2	3	3	2	3	3	2	5	4	3	4	2	2	4	4	2	3	4	1
Sample_1925	AntiCoag		M	81		IM	IM	15	12	17	9	12	5	2	4	4	5	4	3	3	2	4	4	5	4	3	2	2	2	5	3	4	2
Sample_1926	AntiCoag		W	73			IM	13	12	17	8	10	5	4	2	3	4	4	3	3	2	5	4	4	4	2	2	2	2	4	2	4	2
Sample_1927	AntiCoag	4	M	50	IM			16	12	15	6	10	3	4	3	4	5	4	2	4	2	5	4	1	5	2	2	1	1	3	3	4	1
Sample_1928	AntiCoag	4	M	61		IM	IM	12	10	15	11	8	3	4	2	2	4	3	3	2	2	4	4	3	4	4	3	2	2	4	2	2	3
Sample_1929	AntiCoag		M	86	IM		IM	11	9	19	14	8	4	3	2	4	2	1	3	3	2	5	5	4	5	4	3	4	3	3	2	3	2
Sample_1930	AntiCoag		M	80	IM			12	10	18	12	11	4	2	3	3	4	4	2	2	2	5	4	4	5	4	2	4	2	4	3	4	3
Sample_1931	AntiCoag		M	67		PM	IM	14	8	15	9	11	4	2	4	4	4	2	2	2	2	4	4	3	4	3	2	2	2	4	3	4	2
Sample_1932	AntiCoag		M	64		PM	IM	11	13	15	10	8	3	4	2	2	3	4	3	4	2	4	4	3	4	4	2	2	2	3	3	2	1
Sample_1933	AntiCoag		M	68		PM	IM	10	7	16	8	7	4	2	3	3	2	2	2	2	1	4	4	4	4	2	2	2	2	2	3	2	1
Sample_1934	AntiCoag	4	M	24		IM		12	9	13	12	9	4	3	3	3	3	2	2	2	3	3	3	3	4	3	3	3	3	3	3	3	1
Sample_1935	AntiCoag		M	77	PM			14	8	17	8	11	4	4	3	3	4	2	2	2	2	5	4	4	4	2	2	2	2	4	3	4	1
Sample_1936	AntiCoag		M	73	IM			13	10	17	14	8	2	4	2	3	4	4	3	1	2	5	4	3	5	4	3	5	2	4	2	2	2
Sample_1937	AntiCoag		M	73		IM	PM	16	10	14	7	11	4	4	3	4	5	2	5	1	2	4	2	4	4	2	2	1	2	4	2	5	1
Sample_1938	AntiCoag		W	64		IM	PM	14	15	14	9	12	2	3	4	3	4	4	3	4	4	4	3	4	3	2	3	2	2	4	4	4	2
Sample_1939	AntiCoag		M	75	IM		IM	13	5	15	9	5	4	2	2	4	5	2	1	1	1	4	5	2	4	3	2	2	2	2	1	2	1
Sample_1940	AntiCoag	9	W	59		IM	IM	10	7	15	15	10	5	2	2	2	4	1	2	2	2	4	3	4	4	5	4	4	2	3	3	4	4
Sample_1941	AntiCoag		M	75		IM		13	11	17	7	11	5	3	3	3	4	3	3	3	2	4	4	4	5	2	2	2	1	4	3	4	3
Sample_1942	AntiCoag	2	M	50	IM		IM	16	9	15	12	6	5	4	2	5	5	2	2	3	2	4	4	3	4	5	3	3	1	2	2	2	2
Sample_1943	AntiCoag	3	W	46	IM			17	12	14	10	12	5	5	4	5	3	3	3	3	3	4	4	3	3	2	2	4	2	4	4	4	2
Sample_1944	AntiCoag		M	69		PM	UM	15	8	14	5	10	5	4	2	4	5	2	2	2	2	5	2	3	4	2	1	1	1	3	3	4	3
Sample_1945	AntiCoag		M	81		PM		12	11	15	8	11	4	3	2	3	4	2	4	3	2	4	4	3	4	2	2	2	2	4	3	4	3
Sample_1946	AntiCoag		M	63			IM	11	11	14	9	9	5	3	3	2	3	4	3	2	2	4	4	4	2	2	2	3	2	3	3	3	1
Sample_1947	AntiCoag		M	74	UM		IM	10	10	14	8	8	4	2	2	3	3	3	3	2	2	4	4	2	4	2	2	2	2	3	2	3	2
Sample_1948	AntiCoag		M	85	UM		IM	15	10	15	8	12	4	2	4	4	5	1	3	4	2	4	3	4	4	2	2	2	2	4	4	4	1
Sample_1949	AntiCoag		W	64	IM		IM	17	10	14	14	13	5	4	5	3	5	1	4	3	2	4	4	2	4	5	4	2	3	5	3	5	2
Sample_1950	AntiCoag		M	83		IM		17	13	17	13	11	5	4	4	4	5	3	4	4	2	5	3	5	4	3	2	4	4	3	4	4	2
Sample_1951	AntiCoag		M	74		IM		15	7	15	8	6	5	4	2	4	5	1	2	2	2	5	4	2	4	2	2	2	2	2	2	2	2
Sample_1952	AntiCoag		M	73	IM		IM	14	12	15	10	10	4	4	3	3	4	3	3	4	2	4	4	3	4	4	2	2	2	3	3	4	2
Sample_1953	AntiCoag		M	69		PM	IM	10	9	16	9	8	4	2	3	3	2	1	2	4	2	4	4	4	4	2	3	2	2	3	3	2	4
Sample_1954	AntiCoag		M	84		IM	IM	18	9	15	17	13	5	4	5	4	5	2	1	4	2	4	4	3	4	5	4	5	3	5	3	5	2
Sample_1955	AntiCoag	4	W	59	PM			13	9	18	13	10	5	4	2	3	4	4	1	2	2	5	4	4	5	4	3	4	2	4	2	4	2
Sample_1956	AntiCoag		M	80		IM	PM	13	9	19	10	11	4	3	3	3	4	4	2	1	2	5	4	5	5	4	3	2	1	4	3	4	2
Sample_1957	AntiCoag		W	67		PM		11	10	19	10	6	4	2	2	3	4	1	4	3	2	5	4	5	5	2	2	4	2	2	2	2	3
Sample_1958	AntiCoag		M	74	IM	IM		13	10	13	9	8	5	3	2	4	4	2	2	2	4	4	2	3	4	2	2	3	2	3	2	3	3
Sample_1959	AntiCoag	4	M	58		IM	IM	8	4	15	10	6	4	2	2	2	2	1	1	1	1	4	4	3	4	3	3	2	2	2	2	2	2
Sample_1960	AntiCoag		M	66		IM	IM	10	8	17	13	10	5	2	2	2	4	2	2	2	2	4	5	4	4	4	3	4	2	3	3	4	2
Sample_1961	AntiCoag		M	56		IM		11	8	16	10	9	4	2	3	3	3	2	2	2	2	5	3	4	4	2	2	4	2	3	3	3	2
Sample_1962	AntiCoag	4	M	33	IM	IM	IM	12	9	15	4	4	3	3	2	2	5	3	2	2	2	4	2	4	5	1	1	1	1	2	1	1	2
Sample_1963	AntiCoag	3	M	52	IM	IM	IM	9	6	16	4	3	1	2	2	3	2	2	2	1	1	5	5	2	4	1	1	1	1	1	1	1	1
Sample_1964	AntiCoag		W	72	UM			15	11	17	14	10	3	5	2	3	5	3	3	3	2	4	4	5	4	5	3	3	3	3	3	4	3
Sample_1965	AntiCoag		M	65		IM		11	8	13	10	9	5	3	1	3	4	2	2	2	2	4	4	3	2	2	3	4	1	4	2	3	3
Sample_1966	AntiCoag		M	60		IM		10	10	16	12	4	5	2	3	3	2	4	2	2	2	4	4	3	5	4	3	3	2	4	99	88	1
Sample_1967	AntiCoag		W	54			PM	12	12	13	15	12	3	3	2	3	4	3	3	3	3	4	2	3	4	4	4	4	3	4	3	5	0
Sample_1968	AntiCoag		W	69			IM	13	11	12	14	10	4	2	3	4	4	4	2	2	3	4	2	3	3	4	3	4	3	3	3	4	2
Sample_1969	AntiCoag	9	M	54	PM			15	11	15	11	10	4	4	2	4	5	4	3	2	2	5	4	2	4	4	2	3	2	4	3	3	1
Sample_1970	AntiCoag		M	65		IM	IM	11	11	16	11	9	4	2	2	3	4	3	3	3	2	4	4	4	4	3	3	3	2	3	2	4	3
Sample_1971	AntiCoag	3	M	51	IM		IM	9	7	19	11	11	5	2	2	3	2	1	2	2	2	5	4	5	5	2	2	4	3	4	3	4	3
Sample_1972	AntiCoag	3	M	58	UM			10	6	19	5	10	5	2	2	2	4	1	3	1	1	5	5	4	5	2	1	1	1	4	1	5	1
Sample_1973	AntiCoag		M	70	IM	IM	PM	14	9	15	8	10	4	4	3	4	3	3	2	2	2	4	4	3	4	2	2	2	2	2	4	4	2
Sample_1974	AntiCoag	4	M	50	IM		IM	16	9	18	8	10	4	4	2	5	5	3	3	2	1	5	4	4	5	2	2	2	2	3	3	4	4
Sample_1975	AntiCoag		M	80		IM		9	8	19	8	6	5	2	2	3	2	2	2	2	2	5	5	4	5	2	2	2	2	2	2	2	2
Sample_1976	AntiCoag		W	66		IM		10	5	17	12	10	4	2	2	2	4	1	1	2	1	4	4	4	5	4	4	2	2	3	3	4	3
Sample_1977	AntiCoag		M	75	IM			9	10	14	10	9	5	1	3	3	2	5	1	1	3	5	3	2	4	3	3	2	2	3	3	3	2
Sample_1978	AntiCoag		W	67			IM	14	11	14	7	11	5	3	3	3	5	3	3	2	3	2	4	4	4	2	3	1	1	4	3	4	2
Sample_1979	AntiCoag	9	W	34			IM	14	12	13	10	13	5	4	3	3	4	4	2	4	2	5	2	2	4	2	2	4	2	5	3	5	0
Sample_1980	AntiCoag		M	73	IM	IM		12	9	13	11	9	5	4	2	4	2	3	1	3	2	2	4	4	3	3	3	2	3	2	3	4	3
Sample_1981	AntiCoag		M	77		PM	IM	5	5	15	5	8	4	1	1	2	1	2	1	1	1	4	4	2	5	2	1	1	1	3	2	3	4
Sample_1982	AntiCoag		M	71		IM		7	10	16	7	8	3	1	2	2	2	3	2	3	2	5	4	3	4	2	2	1	2	2	2	4	3
Sample_1983	AntiCoag		M	77		IM		10	8	17	8	10	4	2	3	3	2	2	2	2	2	5	4	4	4	2	2	2	2	3	3	4	3
Sample_1984	AntiCoag		M	70	IM		IM	11	10	18	4	9	5	3	2	3	3	2	3	3	2	5	5	3	5	1	1	1	1	3	3	3	2
Sample_1985	AntiCoag		M	77	IM			13	12	16	15	13	4	3	4	3	3	3	3	3	3	4	4	4	4	4	3	4	4	5	4	4	3
Sample_1986	AntiCoag	4	M	55	IM		IM	11	7	12	6	11	5	3	2	3	3	1	2	3	1	1	1	5	5	2	1	1	2	3	3	5	2
Sample_1987	AntiCoag		W	66	PM		PM	7	6	17	10	10	4	1	1	3	2	1	1	2	2	5	4	3	5	2	2	4	2	3	3	4	3
Sample_1988	AntiCoag		M	75		PM		14	8	14	12	8	4	3	3	4	4	2	2	2	2	4	4	4	2	3	3	4	2	3	3	2	4
Sample_1989	AntiCoag		W	76		PM		12	9	18	8	11	4	3	3	3	3	2	2	3	2	4	5	4	5	2	2	2	2	4	3	4	2
Sample_1990	AntiCoag		M	80			IM	12	9	13	10	9	4	3	3	3	3	2	3	2	2	4	2	3	4	2	3	2	3	3	3	3	1
Sample_1991	AntiCoag		W	69	PM		IM	8	12	17	8	6	4	2	2	2	2	4	4	2	2	4	4	5	4	2	2	2	2	2	2	2	2
Sample_1992	AntiCoag	3	M	52	PM		IM	12	10	10	8	11	4	2	3	3	4	4	3	1	2	2	2	2	4	2	2	2	2	4	3	4	2
Sample_1993	AntiCoag		M	77	IM	IM	IM	13	10	14	12	10	4	3	3	3	4	2	2	4	2	3	3	4	4	4	3	3	2	3	3	4	1
Sample_1994	AntiCoag	4	W	36	IM	IM		15	12	15	12	12	5	2	4	4	5	3	3	3	3	4	3	4	4	4	2	3	3	4	3	5	2
Sample_1995	AntiCoag	2	M	63	IM	IM		11	8	17	8	10	5	2	1	4	4	2	2	2	2	5	5	3	4	2	2	2	2	3	3	4	1
Sample_1996	AntiCoag	4	M	67	IM	IM		15	6	16	20	3	5	4	1	5	5	1	1	2	2	4	4	4	4	5	5	5	5	1	1	1	1
Sample_1997	AntiCoag		W	68		IM	PM	11	9	14	12	9	5	4	2	3	2	2	3	2	2	5	3	3	3	4	3	3	2	3	3	3	2
Sample_1998	AntiCoag		W	72	IM		IM	11	9	10	11	9	4	2	3	3	3	2	3	2	2	3	2	3	2	4	3	2	2	3	3	3	2
Sample_1999	AntiCoag		M	73	IM		IM	11	6	16	8	8	3	2	3	4	2	3	1	1	1	4	4	4	4	2	3	2	1	3	3	2	2
[truncated: 7,324 more rows]

## Sheet: Table description
Variable	Description
ID	Sample ID
Collective	Cohorts: AntiCoag= Anticoagulant/Antiplatellets; Cholesterol=cholesterol; ICDY579=ICD-10 Y57.9!
Education	Level of education values (1=without education; 2= secondary school; 3= intermediate school leaving certificate; 4= higher education entrance qualification; 9= not specified)
Gender	M=male, W= female
Age	Calculated age at inclusion
CYP2C19	CYP2C19 metabolic profile
CYP2C9	CYP2C9 metabolic profile
CYP2D6	CYP2D6 metabolic profile
Overall_Overuse	Sum Score Overuse
Overall_Harm	Sum Score Harm
Overall_Bene	SumScore Benefit
Overall_Sens	Sum Score Sensitivity
Overall_Nat	Sum Score Natural Remedy
GeneSum	Sum Score Gene Testing
Overuse1	Overuse Sub scale
Overuse5	Overuse Sub scale
Overuse11	Overuse Sub scale
Overuse12	Overuse Sub scale
Harm2	Harm Sub scale
Harm4	Harm Sub scale
Harm8	Harm Sub scale
Harm9	Harm Sub scale
Benefit3	Benefit sub Scale
Benefit6	Benefit sub Scale
Benefit7	Benefit sub Scale
Benefit10	Benefit sub Scale
Sensitivity13	Sensitivity sub scale
Sensitivity14	Sensitivity sub scale
Sensitivity15	Sensitivity sub scale
Sensitivity16	Sensitivity sub scale
Natural18	Natural remdey sub scale
Natural19	Natural remdey sub scale
Natural20	Natural remdey sub scale
mutations	Sum of mutations
